# Supplementary material for: Tailed giant Tupanvirus possesses the most complete translational apparatus of the known virosphere
Source: Nat Commun. 2018 Feb 27;9:749. doi: 10.1038/s41467-018-03168-1 (PMC5829246; doi:10.1038/s41467-018-03168-1)
Supplement: Supplementary file 4 — Supplementary Data 1 [file 41467_2018_3168_MOESM4_ESM.xlsx]

## Sheet: So_name_prot
Order	# Species	Genes	Alg.-Conn.	GI_NCVOG	NCVOG_no	177NCVOGs	47NCVOGs	5NCVOGs	NCVOG_062014_NY_OK_20042017	mimiCOGs_2904017	OLV_Organic_Lake_phycodnavirus_isolate_OLPV_allscf	Yellowstone_lake_mimivirus	Organic_Lake_phycodnavirus_2	Phaeocystis_globosa_virus_12T	Phaeocystis_globosa_virus_14T	Phaeocystis_globosa_virus_16T	Chrysochromulina_ericina_virus	Distant_Mimivirus_AB-566-O17	Kloseneuvirus_annot	Catovirus_annot	Indivirus_annot	Hokovirus_annot	Crov	Tupanvirus_soda_lake	Tupan_deep_ocean	Mimivirus_proteome	Mama_proteome	shirakomae	M_lentillev	Sambavirus	M_Niemeyer	Terra2	Kroon	M_hirudov	kasaii	Bombay	Moumou_proteome	Monve_proteome	Saudi_moumouvirus	M_goulette	Megavirus_chiliensis_proteome	Courdo7	Terra1	Megavirus_lba111	Courdo11	Powai_lake_megavirus
1	30	39	0.122	310831201	NCVOG1117	NCVOG1117	NCVOG1117		NCVO|gi|310831201|ref|YP_003969844_1|_putative_mRNA_capping_enzyme_[Cafeteria_roenbergensis_virus_BV-PW1],NCVO|gi|350611980|gb|AEQ33424_1|_putative_mRNA_capping_enzyme_[Megavirus_chiliensis],NCVO|gi|441432368|ref|YP_007354410_1|_mRNA-capping_enzyme_[Acanthamoeba_polyphaga_moumouvirus],NCVO|gi|351737536|gb|AEQ60571_1|_mRNA_capping_enzyme_[Acanthamoeba_castellanii_mamavirus],NCVO|gi|311977767|ref|Y…	mimC|10333_Cafro310831201_|ref_|YP_003969844_1_|_putative_mRNA_capping_enzyme_[Cafeteria_roenbergensis_virus_BV-PW1],mimC|42371_Megavir350611980_|gb_|AEQ33424_1_|_putative_mRNA_capping_enzyme_[Megavirus_chiliensis],mimC|64436_Moumou_gene_421_|mRNA-capping_enzyme,mimC|53753_Mimivir311977767_|ref_|YP_003986887_1_|_probable_mRNA-capping_enzyme_[Acanthamoeba_polyphaga_mimivirus],mimC|21494_Mamavir351…	null	null	null	null	null	null	null	DMWi|AB-566-O17_lcl|KY565518.1_prot_ARR74953.1_5_[gene=SAGO17_0033]_[protein=putative_mRNA-capping_enzyme]_[protein_id=ARR74953.1]_[location=2480..5314]	Klosn|2_g_Klosneuvirus_2_168_s184388_e188146_o_Rev_ann_mRNA	Cato|2_g_Catovirus_2_173_s185889_e189551_o_Rev_ann_mRNA	Indi|2_g_Indivirus_2_17_s18759_e22451_o_Fwd_ann_mRNA	Hoko|2_g_Hokovirus_2_187_s222026_e225688_o_Fwd_ann_mRNA	Crov|YP_003969844.1_[gene=crov212]_[protein=putative_mRNA_capping_enzyme]_[protein_id=YP_003969844.1]_[location=229971..233018]_EOS	Tpnv|R563_s668186_e_671743_o_Fwd_ann_ID_R563_mRNA_capping_enzyme_EOS	TDPO|592_592_undefined_product_671106_674663_forward_MW_137688_annot_mRNA-capping_enzyme_EOS	Mimi|YP_003986887_1_[gene=R382]_[protein=probable_mRNA-capping_enzyme]_[protein_id=YP_003986887_1]_[location=500222__503734]	MAMA|R464_511602_515114_mRNA_capping_enzyme_EOS	Shir|BAV62472.1_418_[protein=probable_mRNA-capping_enzyme]_[protein_id=BAV62472.1]_[location=503447..506959]	LTLV|LTV_AFYC01000005.1_prot_EJN40823.1_200_[gene=R319]_[protein=mRNA_capping_enzyme]_[protein_id=EJN40823.1]_[location=304886..308398]	Samb|KF959826.1_cdsid_AHJ40083.1_[protein=putative_mRNA-capping_enzyme]_[protein_id=AHJ40083.1]_[location=512694..516206]	Niem|KT599914.1_prot_ALR83962.1_418_[protein=mRNA_capping_enzyme]_[protein_id=ALR83962.1]_[location=544340..547852]	TRV2|182_1170_aa_For_264388_267900	Kroo|AKI79152.1_392_[protein=putative_mRNA-capping_enzyme]_[protein_id=AKI79152.1]_[location=490724..494236]	Hiru|HIRU_S575_575_[gene=HIRU_S575]_[protein=putative_mRNA_capping_enzyme]_[protein_id=AHA45481.1]_[location=complement(677959..681471)]	Kasa|BAV61484.1_418_[protein=putative_mRNA-capping_enzyme]_[protein_id=BAV61484.1]_[location=503597_507109]	Bomb|KU761889.1_prot_AMZ02827.1_376_[protein=putative_mRNA-capping_enzyme]_[protein_id=AMZ02827.1]_[location=501881..505393]_EOS,Bomb|KM982402.1_prot_AKI80116.1_387_[protein=putative_mRNA-capping_enzyme]_[protein_id=AKI80116.1]_[location=510510..514022]_EOS	Moum|443_485218_488706_mRNA-capping	null	Saud|AQN68341.1_479_[protein=mRNA-capping_enzyme]_[protein_id=AQN68341.1]_[location=complement(516292..519780)]	GLTV|glt_00498_496_[gene=glt_00498]_[protein=hypothetical_protein]_[protein_id=AGF85307.1]_[location=507626..511111]	Mega|YP_004894563_1_gene_mg512_protein_putative_mRNA_capping_enzyme_protein_id_YP_004894563_1_location_complement_567457_570951_EOS	CE7V|IB-c2_Courdo7_JN885991.1_cdsid_AEX61662.1_[gene=c7_L599]_[protein=putative_mRNA_enzyme]_[protein_id=AEX61662.1]_[location=complement(271683..273968)]	TRV1|gene185_761_aa_For_227809_230094	LBA1|0509_putative_mRNA_capping_enzyme_org:Megavirus_LBA111_coord:[535125_537410_-1_EOS	CE11|CE11_00543_535_[gene=CE11_00543]_[protein=putative_mRNA_capping_enzyme]_[protein_id=AFX92569.1]_[location=complement(553406..555691)]	Powa|ANB50623.1_461_[protein=hypothetical_protein]_[protein_id=ANB50623.1]_[location=complement(550768..554262)]
2	2	3	1	357542243					NCVO|gi|357542243|gb|AET85003_1|_asparagine_synthetase_[Micromonas_pusilla_virus_SP1],NCVO|gi|313844004|ref|YP_004061667_1|_hypothetical_protein_OlV1_034c_[Ostreococcus_lucimarinus_virus_OlV1]	null	null	null	null	null	null	null	null	DMWi|AB-566-O17_lcl|KY565519.1_prot_ARR74957.1_3_[gene=SAGO17_0037]_[protein=glutamine-hydrolyzing_asparagine_synthase]_[protein_id=ARR74957.1]_[location=complement(3634..5172)]	null	null	null	null	null	null	null	null	null	null	null	null	null	null	null	null	null	null	null	null	null	null	null	null	null	null	null	null
3	6	6	1	310831064	NCVOG0061	NCVOG0061			NCVO|gi|310831064_|ref_|YP_003969707_1_|_putative_asparagine_synthetase_B_[Cafeteria_roenbergensis_virus_BV-PW1]	mimC|10470_Cafro310831064_|ref_|YP_003969707_1_|_putative_asparagine_synthetase_B_[Cafeteria_roenbergensis_virus_BV-PW1]	null	null	null	null	null	null	null	null	Klosn|1_150_s164955_e166616_o_Rev_ann_Asparagine	Cato|Catovirus_1_1100_s1148099_e1149751_o_Fwd_ann_asparagine	Indi|1_51_s58296_e59909_o_Rev_ann_Asparagine	null	Crov|YP_003969707.1_[gene=crov075]_[protein=putative_asparagine_synthetase_B]_[protein_id=YP_003969707.1]_[location=73658..75328]_EOS	null	null	null	null	null	null	null	null	null	null	null	null	null	null	null	null	null	null	null	null	null	null	null
4	2	3	1	313768427					NCVO|gi|313768427|ref|YP_004062107_1|_hypothetical_protein_MpV1_224c_[Micromonas_sp_RCC1109_virus_MpV1],NCVO|gi|163955216|ref|YP_001648320_1|_hypothetical_protein_OsV5_244r_[Ostreococcus_virus_OsV5]	null	null	null	null	null	null	null	null	DMWi|AB-566-O17_lcl|KY565519.1_prot_ARR74961.1_7_[gene=SAGO17_0041]_[protein=DNA_topoisomerase_II]_[protein_id=ARR74961.1]_[location=complement(7017..10382)]	null	null	null	null	null	null	null	null	null	null	null	null	null	null	null	null	null	null	null	null	null	null	null	null	null	null	null	null
5	3	5	0.2	9208					NCVO|gi|9208_322510996_995_gi|322510996|gb|ADX06309_1|_DNA_gyrase_B_domain-containing_protein_[Organic_Lake_phycodnavirus_2]_gi|322510995|gb|ADX06308_1|_putative_DNA_gyrase/DNA_topoisomerase_IV_subunit_A_[Organic_Lake_phycodnavirus_2],NCVO|gi|322510575|gb|ADX05889_1|_putative_DNA_gyrase/DNA_topoisomerase_IV_subunit_A_[Organic_Lake_phycodnavirus_1]	mimC|87009_OLPV2_322510996_322510995_|gb_|ADX06308_1_|_putative_DNA_gyrase/DNA_topoisomerase_IV_subunit_A_[Organic_Lake_phycodnavirus_2],mimC|75228_OLPV1_322510575_|gb_|ADX05889_1_|_putative_DNA_gyrase/DNA_topoisomerase_IV_subunit_A_[Organic_Lake_phycodnavirus_1]	null	null	null	null	null	null	null	null	null	Cato|2_g_Catovirus_2_52_s54695_e58021_o_Fwd_ann_DNA	null	null	null	null	null	null	null	null	null	null	null	null	null	null	null	null	null	null	null	null	null	null	null	null	null	null
6	4	4	0.5	310831497	NCVOG0006				NCVO|gi|310831497_|ref_|YP_003970140_1_|_hypothetical_protein_crov507_[Cafeteria_roenbergensis_virus_BV-PW1]	mimC|10037_Cafro310831497_|ref_|YP_003970140_1_|_hypothetical_protein_crov507_[Cafeteria_roenbergensis_virus_BV-PW1]	null	null	null	null	null	null	null	DMWi|AB-566-O17_lcl|KY565520.1_prot_ARR74963.1_1_[gene=SAGO17_0044]_[protein=putative_leucine-rich_repeat_protein]_[protein_id=ARR74963.1]_[location=complement(1010..2002)]	null	null	null	null	Crov|YP_003970140.1_[gene=crov507]_[protein=hypothetical_protein]_[protein_id=YP_003970140.1]_[location=569236..570519]_EOS	null	null	null	null	null	null	null	null	null	null	null	null	null	null	null	null	null	null	null	null	null	null	null
7	4	5	0.104	9633779	NCVOG0330	NCVOG0330	NCVOG0330		NCVO|gi|9633779|ref|NP_051857_1|_m143R_[Myxoma_virus],NCVO|gi|197322350|ref|YP_002154623_1|_putative_ubiquitin_ligase_[Feldmannia_species_virus]	null	null	null	null	null	null	null	null	DMWi|AB-566-O17_lcl|KY565521.1_prot_ARR74975.1_6_[gene=SAGO17_0056]_[protein=hypothetical_protein]_[protein_id=ARR74975.1]_[location=complement(3255..3860)]	Klosn|1_101_s121836_e122432_o_Fwd_ann_Ring	Cato|Catovirus_1_345_s368833_e369525_o_Fwd_ann_Ring	null	null	null	null	null	null	null	null	null	null	null	null	null	null	null	null	null	null	null	null	null	null	null	null	null	null
8	2	2	1	13242631					NCVO|gi|13242631|ref|NP_077646_1|_EsV-1-161_[Ectocarpus_siliculosus_virus_1]	null	null	null	null	null	null	null	null	DMWi|AB-566-O17_lcl|KY565523.1_prot_ARR74988.1_3_[gene=SAGO17_0069]_[protein=putative_thiol_oxidoreductase]_[protein_id=ARR74988.1]_[location=complement(1684..2262)]	null	null	null	null	null	null	null	null	null	null	null	null	null	null	null	null	null	null	null	null	null	null	null	null	null	null	null	null
9	28	35	0.164	351737760	NCVOG0052	NCVOG0052	NCVOG0052		NCVO|gi|351737760|gb|AEQ60795_1|_Thiol_oxidoreductase_E10R_[Acanthamoeba_castellanii_mamavirus],NCVO|gi|311977992|ref|YP_003987112_1|_probable_FAD-linked_sulfhydryl_oxidase_[Acanthamoeba_polyphaga_mimivirus],NCVO|gi|441432550|ref|YP_007354592_1|_Thiol_oxidoreductase_E10R_[Acanthamoeba_polyphaga_moumouvirus],NCVO|gi|350610969|gb|AEQ32413_1|_putative_FAD-linked_sulfhydryl_oxidase_[Megavirus_chilien…	mimC|53535_Mimivir311977992_|ref_|YP_003987112_1_|_probable_FAD-linked_sulfhydryl_oxidase_[Acanthamoeba_polyphaga_mimivirus],mimC|21277_Mamavir351737760_|gb_|AEQ60795_1_|_Thiol_oxidoreductase_E10R_[Acanthamoeba_castellanii_mamavirus],mimC|64618_Moumou_gene_605_|_Thiol_oxidoreductase_E10R,mimC|43208_Megavir350610969_|gb_|AEQ32413_1_|_putative_FAD-linked_sulfhydryl_oxidase_[Megavirus_chiliensis]	null	null	null	null	null	null	null	null	Klosn|2_g_Klosneuvirus_2_12_s7633_e8439_o_Fwd_ann_disulfide	Cato|2_g_Catovirus_2_97_s101664_e102449_o_Fwd_ann_disulfide	null	Hoko|4_g_Hokovirus_4_84_s108884_e110431_o_Rev_ann_disulfide	null	Tpnv|L187_s180827_e_181687_o_Rev_ann_ID_L187_Thiol_oxidoreductase_E10R_EOS	TDPO|195_195_undefined_product_184688_185512_reverse_MW_31821_annot_probable_FAD-linked_sulfhydryl_oxidase_EOS	Mimi|YP_003987112_1_[gene=R596]_[protein=probable_FAD-linked_sulfhydryl_oxidase]_[protein_id=YP_003987112_1]_[location=790119__790997]	MAMA|R699_800297_801175_Thiol_oxidoreductase_E10R_Erv1_Alr_family_protein_EOS	Shir|BAV62697.1_643_[protein=putative_FAD-linked_sulfhydryl_oxidase]_[protein_id=BAV62697.1]_[location=793548..794426]	LTLV|LTV_AFYC01000005.1_prot_EJN41019.1_396_[gene=R516]_[protein=thiol_oxidoreductase_E10R]_[protein_id=EJN41019.1]_[location=593547..594425]	Samb|KF959826.1_cdsid_AHJ40236.1_[protein=putative_fad-linked_sulfhydryl_oxidase]_[protein_id=AHJ40236.1]_[location=807937..808815]	Niem|KT599914.1_prot_ALR84184.1_640_[protein=putative_FAD-linked_sulfhydryl_oxidase]_[protein_id=ALR84184.1]_[location=849449..850327]	TRV2|398_293_aa_For_556308_557189	Kroo|AKI79373.1_613_[protein=putative_FAD-linked_sulfhydryl_oxidase]_[protein_id=AKI79373.1]_[location=779237..780115]	Hiru|HIRU_S343_343_[gene=HIRU_S343]_[protein=putative_FAD-linked_sulfhydryl_oxidase]_[protein_id=AHA45249.1]_[location=complement(388373..389251)]	Kasa|BAV61711.1_645_[protein=putative_FAD-linked_sulfhydryl_oxidase]_[protein_id=BAV61711.1]_[location=793500_794378]	Bomb|KU761889.1_prot_AMZ03039.1_588_[protein=putative_FAD-linked_sulfhydryl_oxidase]_[protein_id=AMZ03039.1]_[location=791784..792662]_EOS,Bomb|KM982402.1_prot_AKI80329.1_600_[protein=thiol_oxidoreductase_E10r]_[protein_id=AKI80329.1]_[location=805268..806146]_EOS	Moum|637_728467_729294_	Monv|c4_JN885997.1_cdsid_AEX62522.1_[gene=mv_L317]_[protein=putative_FAD-linked_sulfhydryloxidase]_[protein_id=AEX62522.1]_[location=complement(31489..32316)]	Saud|AQN68530.1_668_[protein=thiol_oxidoreductase_E10R]_[protein_id=AQN68530.1]_[location=760553..761380]	GLTV|glt_00288_286_[gene=glt_00288]_[protein=oxidoreductase_E10R]_[protein_id=AGF85097.1]_[location=complement(268339..269145)]	Mega|YP_004894765_1_gene_mg714_protein_putative_FAD-linked_sulfhydryl_oxidase_protein_id_YP_004894765_1_location_835440_836342_EOS	CE7V|IB-c2_Courdo7_JN885991.1_cdsid_AEX61918.1_[gene=c7_R855]_[protein=putative_FAD-linked_sulfhydryloxidase]_[protein_id=AEX61918.1]_[location=526777..527679]	TRV1|gene744_300_aa_Rev_2256_3158	LBA1|0734_putative_FAD-linked_sulfhydryl_oxidase_org:Megavirus_LBA111_coord:[796272_797114_1_EOS	CE11|CE11_00778_770_[gene=CE11_00778]_[protein=putative_FAD-linked_sulfhydryl_oxidase]_[protein_id=AFX92804.1]_[location=810819..811661]	Powa|ANB50811.1_649_[protein=hypothetical_protein]_[protein_id=ANB50811.1]_[location=809259..810158]
10	6	7	0.714	526118965	NCVOG0284	NCVOG0284			NCVO|gi|526118965_|ref_|YP_008318868_1_|_casein_kinase_[Pandoravirus_dulcis],NCVO|gi|516306300_|gb_|AGO85879_1_|_casein_kinase_[Pandoravirus_salinus]	null	null	null	null	null	null	null	CEV|prot_CeV_421_421_[gene=ceV_421]_[protein=serine/threonine_protein_kinase]_[protein_id=YP_009173676.1]_[location=401839..402696]_EOS	DMWi|AB-566-O17_lcl|KY565523.1_prot_ARR74995.1_10_[gene=SAGO17_0076]_[protein=hypothetical_protein]_[protein_id=ARR74995.1]_[location=complement(8431..9309)]	null	Cato|2_g_Catovirus_2_235_s272507_e273469_o_Rev_ann_Serine/Threonine	Indi|3_g_Indivirus_3_13_s13331_e14230_o_Fwd_ann_Serine/Threonine	Hoko|1_96_s111486_e112397_o_Rev_ann_Serine/Threonine	null	null	null	null	null	null	null	null	null	null	null	null	null	null	null	null	null	null	null	null	null	null	null	null
11	4	4	1	310831069	NCVOG1067	NCVOG1067			NCVO|gi|310831069_|ref_|YP_003969712_1_|_putative_deoxynucleoside_monophosphate_kinase_[Cafeteria_roenbergensis_virus_BV-PW1]	mimC|10465_Cafro310831069_|ref_|YP_003969712_1_|_putative_deoxynucleoside_monophosphate_kinase_[Cafeteria_roenbergensis_virus_BV-PW1]	null	null	null	null	null	null	null	DMWi|AB-566-O17_lcl|KY565523.1_prot_ARR74996.1_11_[gene=SAGO17_0077]_[protein=hypothetical_protein]_[protein_id=ARR74996.1]_[location=9393..9977]	null	null	null	null	Crov|YP_003969712.1_[gene=crov080]_[protein=putative_deoxynucleoside_monophosphate_kinase]_[protein_id=YP_003969712.1]_[location=complement(77963..78526)]_EOS	null	null	null	null	null	null	null	null	null	null	null	null	null	null	null	null	null	null	null	null	null	null	null
12	29	36	0.108	351737671	NCVOG1067	NCVOG1067			NCVO|gi|351737671_|gb_|AEQ60706_1_|_Deoxynucleotide_monophosphate_kinase_[Acanthamoeba_castellanii_mamavirus],NCVO|gi|311977904_|ref_|YP_003987024_1_|_putative_deoxynucleotide_monophosphate_kinase_[Acanthamoeba_polyphaga_mimivirus],NCVO|gi|350611935_|gb_|AEQ33379_1_|_putative_deoxynucleotide_monophosphate_kinase_[Megavirus_chiliensis],NCVO|gi|441432473_|ref_|YP_007354515_1_|_Deoxynucleotide_monop…	mimC|53619_Mimivir311977904_|ref_|YP_003987024_1_|_putative_deoxynucleotide_monophosphate_kinase_[Acanthamoeba_polyphaga_mimivirus],mimC|21362_Mamavir351737671_|gb_|AEQ60706_1_|_Deoxynucleotide_monophosphate_kinase_[Acanthamoeba_castellanii_mamavirus],mimC|42410_Megavir350611935_|gb_|AEQ33379_1_|_putative_deoxynucleotide_monophosphate_kinase_[Megavirus_chiliensis],mimC|64539_Moumou_gene_526_|_Deo…	null	null	null	null	null	null	null	null	Klosn|2_g_Klosneuvirus_2_152_s169467_e170015_o_Fwd_ann_deoxynucleoside	Cato|2_g_Catovirus_2_158_s172714_e173544_o_Fwd_ann_deoxynucleoside	Indi|2_g_Indivirus_2_25_s32232_e32783_o_Rev_ann_deoxynucleoside	Hoko|4_g_Hokovirus_4_73_s98089_e98646_o_Rev_ann_deoxynucleoside	null	Tpnv|L349_s387390_e_388193_o_Rev_ann_ID_L349_putative_deoxynucleotide_monophosphate_kinase_EOS	TDPO|367_367_undefined_product_393205_393933_reverse_MW_28109_annot_hypothetical_protein_EOS	Mimi|YP_003987024_1_[gene=R512]_[protein=putative_deoxynucleotide_monophosphate_kinase]_[protein_id=YP_003987024_1]_[location=685153__685734]	MAMA|R607_694123_694704_Deoxynucleotide_monophosphate_kinase_EOS	Shir|BAV62611.1_557_[protein=putative_deoxynucleotide_monophosphate_kinase]_[protein_id=BAV62611.1]_[location=688384..688965]	LTLV|LTV_AFYC01000005.1_prot_EJN40945.1_322_[gene=R442]_[protein=deoxynucleotide_monophosphate_kinase]_[protein_id=EJN40945.1]_[location=487387..487968]	Samb|KF959826.1_cdsid_AHJ40179.1_[protein=putative_deoxynucleotide_monophosphate_kinase]_[protein_id=AHJ40179.1]_[location=701257..701838]	Niem|KT599914.1_prot_ALR84102.1_558_[protein=putative_deoxynucleotide_monophosphate_kinase]_[protein_id=ALR84102.1]_[location=744483..745064]	TRV2|313_193_aa_For_448602_449183	Kroo|AKI79290.1_530_[protein=deoxynucleotide_monophosphate_kinase]_[protein_id=AKI79290.1]_[location=674308..674871]	Hiru|HIRU_S434_434_[gene=HIRU_S434]_[protein=putative_deoxynucleotide_monophosphate_kinase]_[protein_id=AHA45340.1]_[location=complement(496096..496677)]	Kasa|BAV61623.1_557_[protein=putative_deoxynucleotide_monophosphate_kinase]_[protein_id=BAV61623.1]_[location=688534_689115]	Bomb|KM982402.1_prot_AKI80245.1_516_[protein=deoxynucleotide_monophosphate_kinase]_[protein_id=AKI80245.1]_[location=696693..697256]_EOS,Bomb|KU761889.1_prot_AMZ02957.1_506_[protein=putative_deoxynucleotide_monophosphate_kinase]_[protein_id=AMZ02957.1]_[location=686818..687399]_EOS	Moum|554_633418_634041_	Monv|c4_JN885997.1_cdsid_AEX62616.1_[gene=mv_L411]_[protein=putative_deoxynucleotide_monophosphate_kinase]_[protein_id=AEX62616.1]_[location=complement(127028..127651)]	Saud|AQN68450.1_588_[protein=deoxynucleotide_monophosphate_kinase]_[protein_id=AQN68450.1]_[location=665329..665952]	GLTV|glt_00375_373_[gene=glt_00375]_[protein=monophosphate_kinase]_[protein_id=AGF85184.1]_[location=complement(362495..363103)]	Mega|YP_004894675_1_gene_mg624_protein_putative_deoxynucleotide_monophosphate_kinase_protein_id_YP_004894675_1_location_726587_727237_EOS	CE7V|IB-c2_Courdo7_JN885991.1_cdsid_AEX61815.1_[gene=c7_R752]_[protein=putative_deoxynucleotide_monophosphate_kinase]_[protein_id=AEX61815.1]_[location=424818..425468]	TRV1|gene65_216_aa_Rev_73041_73691	LBA1|0637_putative_deoxynucleotide_monophosphate_kinase_org:Megavirus_LBA111_coord:[690387_691019_1_EOS	CE11|CE11_00682_674_[gene=CE11_00682]_[protein=putative_deoxynucleotide_monophosphate_kinase]_[protein_id=AFX92708.1]_[location=708189..708839]	Powa|ANB50729.1_567_[protein=hypothetical_protein]_[protein_id=ANB50729.1]_[location=706823..707473]
13	11	14	0.132	508182231	NCVOG4339				NCVO|gi|508182231_|ref_|YP_008052750_1_|_hypothetical_protein_PGCG_00439_[Phaeocystis_globosa_virus],NCVO|gi|357292316_|gb_|AET73652_1_|_hypothetical_protein_PGBG_00341_[Phaeocystis_globosa_virus_14T],NCVO|gi|357289970_|gb_|AET73283_1_|_hypothetical_protein_PGAG_00395_[Phaeocystis_globosa_virus_12T],NCVO|gi|260666072|ref|YP_003213026_1|_hypothetical_protein_H665_p203_[Ostreococcus_tauri_virus_1]	mimC|95660_Phaglob357289970_|gb_|AET73283_1_|_hypothetical_protein_PGAG_00395_[Phaeocystis_globosa_virus_12T]	null	null	null	PG12|AET73283.1_[gene=PGAG_00395]_[protein=hypothetical_protein]_[protein_id=AET73283.1]_[location=457454..457831]	PG14|AET73652.1_[gene=PGBG_00341]_[protein=hypothetical_protein]_[protein_id=AET73652.1]_[location=complement(34534..34818)]	PG16|YP_008052750.1_431_[gene=PGCG_00439]_[protein=hypothetical_protein]_[protein_id=YP_008052750.1]_[location=457140_457517]	CEV|prot_CeV_229_229_[gene=ceV_229]_[protein=DUF814_domain_containing_protein]_[protein_id=YP_009173484.1]_[location=complement(212634..212987)]_EOS	DMWi|AB-566-O17_lcl|KY565524.1_prot_ARR74999.1_1_[gene=SAGO17_0080]_[protein=hypothetical_protein]_[protein_id=ARR74999.1]_[location=complement(161..451)]	null	Cato|2_g_Catovirus_2_159_s173537_e173881_o_Rev_ann_Domain	Indi|1_144_s173825_e174157_o_Fwd_ann_Domain	null	null	Tpnv|R346_s385836_e_386240_o_Fwd_ann_ID_R346_hypothetical_protein_PGBG_00341_EOS	TDPO|364_364_undefined_product_391654_392058_forward_MW_14972_annot_protein_of_unknown_function_DUF814_EOS	null	null	null	null	null	null	null	null	null	null	null	null	null	null	null	null	null	null	null	null	null
14	11	13	0.223	508181811	NCVOG0256	NCVOG0256	NCVOG0256		NCVO|gi|508181811|ref|YP_008052330_1|_glycosyltransferase_[Phaeocystis_globosa_virus],NCVO|gi|357292288|gb|AET73624_1|_hypothetical_protein_PGBG_00408_[Phaeocystis_globosa_virus_14T],NCVO|gi|357289566|gb|AET72879_1|_hypothetical_protein_PGAG_00425_[Phaeocystis_globosa_virus_12T]	mimC|96064_Phaglob357289566_|gb_|AET72879_1_|_hypothetical_protein_PGAG_00425_[Phaeocystis_globosa_virus_12T]	null	null	null	PG12|AET72879.1_[gene=PGAG_00425]_[protein=hypothetical_protein]_[protein_id=AET72879.1]_[location=complement(29434..30090)]	PG14|AET73624.1_[gene=PGBG_00408]_[protein=hypothetical_protein]_[protein_id=AET73624.1]_[location=9053..9709]	PG16|YP_008052330.1_11_[gene=PGCG_00011]_[protein=glycosyltransferase]_[protein_id=YP_008052330.1]_[location=9444_10100]	CEV|prot_CeV_015_15_[gene=ceV_015]_[protein=glycosyltransferase]_[protein_id=YP_009173270.1]_[location=complement(22805..23473)]_EOS	DMWi|AB-566-O17_lcl|KY565524.1_prot_ARR75000.1_2_[gene=SAGO17_0081]_[protein=putative_procollagen_galactosyltransferase_2]_[protein_id=ARR75000.1]_[location=524..1267]	Klosn|5_g_Klosneuvirus_5_63_s64240_e64893_o_Rev_ann_Glycosyltransferase	Cato|Catovirus_1_348_s371244_e371987_o_Rev_ann_Glycosyltransferase	null	null	null	Tpnv|L546_s647367_e_648110_o_Rev_ann_ID_L546_hypothetical_protein_EOS	TDPO|574_574_undefined_product_650522_651265_reverse_MW_29171_annot_hypothetical_protein_EOS	null	null	null	null	null	null	null	null	null	null	null	null	null	null	null	null	null	null	null	null	null
15	2	2	1	516305829					NCVO|gi|516305829|gb|AGO85408_1|_dUTP_pyrophosphatase_[Pandoravirus_salinus]	null	null	null	null	null	null	null	null	DMWi|AB-566-O17_lcl|KY565524.1_prot_ARR75001.1_3_[gene=SAGO17_0082]_[protein=putative_ubiquitin]_[protein_id=ARR75001.1]_[location=1508..2200]	null	null	null	null	null	null	null	null	null	null	null	null	null	null	null	null	null	null	null	null	null	null	null	null	null	null	null	null
16	10	16	0.104	310831058	NCVOG1068	NCVOG1068	NCVOG1068		NCVO|gi|310831058|ref|YP_003969701_1|_putative_deoxyuridine_5_-triphosphate_nucleotidohydrolase_[Cafeteria_roenbergensis_virus_BV-PW1],NCVO|gi|322510617|gb|ADX05931_1|_putative_deoxyuridine_5_-triphosphate_nucleotidohydrolase_[Organic_Lake_phycodnavirus_1],NCVO|gi|508182181|ref|YP_008052700_1|_deoxyuridine_5_-triphosphate_nucleotidohydrolase_[Phaeocystis_globosa_virus],NCVO|gi|357292363|gb|AET736…	mimC|10476_Cafro310831058_|ref_|YP_003969701_1_|_putative_deoxyuridine_5_-triphosphate_nucleotidohydrolase_[Cafeteria_roenbergensis_virus_BV-PW1],mimC|75186_OLPV1_322510617_|gb_|ADX05931_1_|_putative_deoxyuridine_5_-triphosphate_nucleotidohydrolase_[Organic_Lake_phycodnavirus_1],mimC|95710_Phaglob357289920_|gb_|AET73233_1_|_hypothetical_protein_PGAG_00344_[Phaeocystis_globosa_virus_12T]	null	null	null	PG12|AET73233.1_[gene=PGAG_00344]_[protein=hypothetical_protein]_[protein_id=AET73233.1]_[location=complement(415564..416136)]	PG14|AET73699.1_[gene=PGBG_00388]_[protein=deoxyuridine_5_-triphosphate_nucleotidohydrolase]_[protein_id=AET73699.1]_[location=76131..76703]	PG16|YP_008052700.1_381_[gene=PGCG_00389]_[protein=deoxyuridine_5_-triphosphate_nucleotidohydrolase]_[protein_id=YP_008052700.1]_[location=complement(415251_416084)]	CEV|prot_CeV_457_457_[gene=ceV_457]_[protein=deoxyuridine_5_-triphosphate_nucleotidohydrolase]_[protein_id=YP_009173712.1]_[location=complement(428102..428728)]_EOS	null	null	Cato|2_g_Catovirus_2_37_s38702_e39154_o_Rev_ann_dUTPase_cog_COG0756_ncvog_NCVOG1068_mimiCOG_mimiCOG10013_pfam_pfam00692__EOS	null	null	Crov|YP_003969701.1_[gene=crov069]_[protein=putative_deoxyuridine_5'-triphosphate_nucleotidohydrolase]_[protein_id=YP_003969701.1]_[location=complement(67284..67775)]_EOS	Tpnv|L721_s843776_e_844297_o_Rev_ann_ID_L721_hypothetical_protein_EOS	TDPO|766_766_undefined_product_858804_859385_reverse_MW_21348_annot_Deoxyuridine_5'-triphosphate_nucleotidohydrolase_EOS	null	null	null	null	null	null	null	null	null	null	null	null	null	null	null	null	null	null	null	null	null
17	2	2	1	163955071					NCVO|gi|163955071|ref|YP_001648175_1|_hypothetical_protein_OsV5_098r_[Ostreococcus_virus_OsV5]	null	null	null	null	null	null	null	null	DMWi|AB-566-O17_lcl|KY565525.1_prot_ARR75007.1_4_[gene=SAGO17_0089]_[protein=putative_VV_A32_virion_packaging_ATPase]_[protein_id=ARR75007.1]_[location=complement(2130..2705)]	null	null	null	null	null	null	null	null	null	null	null	null	null	null	null	null	null	null	null	null	null	null	null	null	null	null	null	null
18	27	34	0.224	441432310	NCVOG0249	NCVOG0249	NCVOG0249	NCVOG0249	NCVO|gi|441432310|ref|YP_007354352_1|_A32-like_packaging_ATPase_[Acanthamoeba_polyphaga_moumouvirus],NCVO|gi|350610945|gb|AEQ32389_1|_virion_packaging_ATPase_[Megavirus_chiliensis],NCVO|gi|351737587|gb|AEQ60622_1|_VV_A32_virion_packaging_ATPase_[Acanthamoeba_castellanii_mamavirus],NCVO|gi|311977822|ref|YP_003986942_1|_VV_A32_virion_packaging_ATPase_[Acanthamoeba_polyphaga_mimivirus]	mimC|64385_Moumou_gene_366_|_A32-like_packaging_ATPase,mimC|43226_Megavir350610945_|gb_|AEQ32389_1_|_virion_packaging_ATPase_[Megavirus_chiliensis],mimC|53698_Mimivir311977822_|ref_|YP_003986942_1_|_VV_A32_virion_packaging_ATPase_[Acanthamoeba_polyphaga_mimivirus],mimC|21443_Mamavir351737587_|gb_|AEQ60622_1_|_VV_A32_virion_packaging_ATPase_[Acanthamoeba_castellanii_mamavirus]	null	null	null	null	null	null	null	null	Klosn|1_22_s24182_e25054_o_Fwd_ann_packaging	Cato|2_g_Catovirus_2_276_s318476_e319384_o_Fwd_ann_packaging	null	null	null	Tpnv|L703_s822446_e_823285_o_Rev_ann_ID_L703_A32-like_packaging_ATPase_EOS	TDPO|748_748_undefined_product_837601_838440_reverse_MW_33056_annot_A32-like_packaging_ATPase_EOS	Mimi|YP_003986942_1_[gene=L437]_[protein=VV_A32_virion_packaging_ATPase]_[protein_id=YP_003986942_1]_[location=complement(570043__570897)]	MAMA|L521_complement_579069_579923_VV_A32_virion_packaging_ATPase_EOS	Shir|BAV62527.1_473_[protein=VV_A32_virion_packaging_ATPase]_[protein_id=BAV62527.1]_[location=complement(573274..574128)]	LTLV|LTV_AFYC01000005.1_prot_EJN40872.1_249_[gene=L368]_[protein=VV_A32_virion_packaging_ATPase]_[protein_id=EJN40872.1]_[location=complement(372347..373201)]	Samb|KF959826.1_cdsid_AHJ40123.1_[protein=Vv_a32_virion_packaging_atpase]_[protein_id=AHJ40123.1]_[location=complement(583898..584752)]	Niem|KT599914.1_prot_ALR84027.1_483_[protein=VV_A32_virion_packaging_ATPase]_[protein_id=ALR84027.1]_[location=complement(629373..630227)]	TRV2|236_284_aa_Rev_334900_335754	Kroo|AKI79207.1_447_[protein=VV_A32_virion_packaging_ATPase]_[protein_id=AKI79207.1]_[location=complement(559268..560005)]	Hiru|HIRU_S518_518_[gene=HIRU_S518]_[protein=VV_A32_virion_packaging_ATPase]_[protein_id=AHA45424.1]_[location=610962..611816]	Kasa|BAV61539.1_473_[protein=VV_A32_virion_packaging_ATPase]_[protein_id=BAV61539.1]_[location=complement(573424_574278)]	Bomb|KU761889.1_prot_AMZ02881.1_430_[protein=VV_A32_virion_packaging_ATPase]_[protein_id=AMZ02881.1]_[location=complement(571708..572562)]_EOS,Bomb|KM982402.1_prot_AKI80170.1_441_[protein=VV_A32_virion_packaging_ATPase]_[protein_id=AKI80170.1]_[location=complement(581582..582436)]_EOS	Moum|383_420608_421444_	Monv|c5_JN885998.1_cdsid_AEX62844.1_[gene=mv_L639]_[protein=VVA32_virion_packaging_ATPase]_[protein_id=AEX62844.1]_[location=complement(211382..212218)]	Saud|AQN68276.1_414_[protein=A32-like_packaging_ATPase]_[protein_id=AQN68276.1]_[location=446120..446956]	GLTV|glt_00565_563_[gene=glt_00565]_[protein=packaging_ATPase]_[protein_id=AGF85374.1]_[location=complement(581002..581838)]	Mega|YP_004894504_1_gene_mg453_protein_virion_packaging_ATPase_protein_id_YP_004894504_1_location_496799_497635_EOS	CE7V|IB-c2_Courdo7_JN885991.1_cdsid_AEX61588.1_[gene=c7_R525]_[protein=VVA32_virion_packaging_ATPase]_[protein_id=AEX61588.1]_[location=201737..202573]	TRV1|gene242_278_aa_Rev_299260_300096	LBA1|0442_virion_packaging_ATPase_org:Megavirus_LBA111_coord:[463409_464245_1_EOS	CE11|CE11_00478_471_[gene=CE11_00478]_[protein=virion_packaging_ATPase]_[protein_id=AFX92505.1]_[location=483347..484183]	Powa|ANB50567.1_405_[protein=hypothetical_protein]_[protein_id=ANB50567.1]_[location=482292..483128]
19	3	3	1	284504221	NCVOG0282				NCVO|gi|284504221|ref|YP_003406936_1|_serine/threonine_protein_kinase_[Marseillevirus]	mimC|32125_Marsei_284504221_|ref_|YP_003406936_1_|_serine/threonine_protein_kinase_[Marseillevirus]	null	null	null	null	null	null	null	DMWi|AB-566-O17_lcl|KY565526.1_prot_ARR75010.1_2_[gene=SAGO17_0092]_[protein=putative_serine/threonine_protein_kinase]_[protein_id=ARR75010.1]_[location=397..1176]	null	null	null	null	null	null	null	null	null	null	null	null	null	null	null	null	null	null	null	null	null	null	null	null	null	null	null	null
20	14	16	0.813	351737586	NCVOG0282				NCVO|gi|351737586_|gb_|AEQ60621_1_|_Serine/Threonine_protein_kinase_[Acanthamoeba_castellanii_mamavirus],NCVO|gi|311977821_|ref_|YP_003986941_1_|_putative_serine/threonine-protein_kinase_[Acanthamoeba_polyphaga_mimivirus]	mimC|53699_Mimivir311977821_|ref_|YP_003986941_1_|_putative_serine/threonine-protein_kinase_[Acanthamoeba_polyphaga_mimivirus],mimC|21444_Mamavir351737586_|gb_|AEQ60621_1_|_Serine/Threonine_protein_kinase_[Acanthamoeba_castellanii_mamavirus]	null	null	null	null	null	null	null	null	null	Cato|2_g_Catovirus_2_114_s124519_e125376_o_Fwd_ann_Serine/threonine	null	Hoko|2_g_Hokovirus_2_133_s156744_e157619_o_Rev_ann_Serine/threonine	null	null	null	Mimi|YP_003986941_1_[gene=R436]_[protein=putative_serine/threonine-protein_kinase]_[protein_id=YP_003986941_1]_[location=569223__570053]	MAMA|R520_578249_579079_SerineThreonine_protein_kinase_EOS	Shir|BAV62526.1_472_[protein=putative_serine/threonine-protein_kinase]_[protein_id=BAV62526.1]_[location=572454..573284]	LTLV|LTV_AFYC01000005.1_prot_EJN40871.1_248_[gene=R367]_[protein=serine/threonine_protein_kinase]_[protein_id=EJN40871.1]_[location=371527..372357]	null	Niem|KT599914.1_prot_ALR84026.1_482_[protein=putative_serine/threonine-protein_kinase]_[protein_id=ALR84026.1]_[location=628553..629383]	TRV2|235_276_aa_For_334080_334910	Kroo|AKI79206.1_446_[protein=serine/threonine_protein_kinase]_[protein_id=AKI79206.1]_[location=558448..559278]	Hiru|HIRU_S519_519_[gene=HIRU_S519]_[protein=putative_serine/threonine_protein_kinase]_[protein_id=AHA45425.1]_[location=complement(611806..612636)]	Kasa|BAV61538.1_472_[protein=putative_serine/threonine-protein_kinase]_[protein_id=BAV61538.1]_[location=572604_573434]	Bomb|KM982402.1_prot_AKI80169.1_440_[protein=serine/threonine_protein_kinase]_[protein_id=AKI80169.1]_[location=580762..581592]_EOS	null	null	null	null	null	null	null	null	null	null
21	35	46	0.103	508181850					NCVO|gi|508181850_|ref_|YP_008052369_1_|_hypothetical_protein_PGCG_00050_[Phaeocystis_globosa_virus],NCVO|gi|357292382_|gb_|AET73718_1_|_hypothetical_protein_PGBG_00010_[Phaeocystis_globosa_virus_14T],NCVO|gi|357289587_|gb_|AET72900_1_|_hypothetical_protein_PGAG_00010_[Phaeocystis_globosa_virus_12T],NCVO|gi|351737562_|gb_|AEQ60597_1_|_hypothetical_protein_[Acanthamoeba_castellanii_mamavirus],NCVO…	mimC|96043_Phaglob357289587_|gb_|AET72900_1_|_hypothetical_protein_PGAG_00010_[Phaeocystis_globosa_virus_12T],mimC|53727_Mimivir311977793_|ref_|YP_003986913_1_|_hypothetical_protein_[Acanthamoeba_polyphaga_mimivirus],mimC|21468_Mamavir351737562_|gb_|AEQ60597_1_|_hypothetical_protein_[Acanthamoeba_castellanii_mamavirus],mimC|64412_Moumou_gene_395_|_hypothetical_protein,mimC|42953_Megavir350611295_…	null	YLMV|YP_009174128.1_91_[gene=AR680_gp091]_[protein=hypothetical_protein]_[protein_id=YP_009174128.1]_[location=61985..62473]	null	PG12|AET72900.1_[gene=PGAG_00010]_[protein=hypothetical_protein]_[protein_id=AET72900.1]_[location=58754..59248]	PG14|AET73718.1_[gene=PGBG_00010]_[protein=hypothetical_protein]_[protein_id=AET73718.1]_[location=102037..102531]	PG16|YP_008052369.1_50_[gene=PGCG_00050]_[protein=hypothetical_protein]_[protein_id=YP_008052369.1]_[location=58492_58986]	CEV|prot_CeV_079_79_[gene=ceV_079]_[protein=hypothetical_protein]_[protein_id=YP_009173334.1]_[location=complement(74726..75217)]_EOS	DMWi|AB-566-O17_lcl|KY565526.1_prot_ARR75011.1_3_[gene=SAGO17_0093]_[protein=hypothetical_protein]_[protein_id=ARR75011.1]_[location=1212..1904]	Klosn|1_3_s2197_e2790_o_Fwd_ann_hypothetical	Cato|2_g_Catovirus_2_265_s308424_e308972_o_Fwd_ann_hypothetical	Indi|4_g_Indivirus_4_42_s45180_e45770_o_Rev_ann_hypothetical	Hoko|2_g_Hokovirus_2_159_s188674_e189288_o_Fwd_ann_hypothetical	null	Tpnv|R612_s725587_e_726105_o_Fwd_ann_ID_R612_hypothetical_protein_c7_L564_EOS	TDPO|648_648_undefined_product_734173_734694_forward_MW_19883_annot_hypothetical_protein_EOS	Mimi|YP_003986913_1_[gene=R409]_[protein=hypothetical_protein]_[protein_id=YP_003986913_1]_[location=539115__539672]	MAMA|R491_550526_551059_Hypothetical_protein_EOS	Shir|BAV62498.1_444_[protein=hypothetical_protein]_[protein_id=BAV62498.1]_[location=542370..542903]	LTLV|LTV_AFYC01000005.1_prot_EJN40848.1_225_[gene=R344]_[protein=hypothetical_protein]_[protein_id=EJN40848.1]_[location=343809..344342]	Samb|KF959826.1_cdsid_AHJ40100.1_[protein=hypothetical_protein]_[protein_id=AHJ40100.1]_[location=552838..553395]	Niem|KT599914.1_prot_ALR83999.1_455_[protein=hypothetical_protein]_[protein_id=ALR83999.1]_[location=598445..599002]	TRV2|208_185_aa_For_303285_303842	Kroo|AKI79178.1_418_[protein=hypothetical_protein]_[protein_id=AKI79178.1]_[location=529650..530207]	Hiru|HIRU_S549_549_[gene=HIRU_S549]_[protein=hypothetical_protein]_[protein_id=AHA45455.1]_[location=complement(641994..642527)]	Kasa|BAV61510.1_444_[protein=hypothetical_protein]_[protein_id=BAV61510.1]_[location=542520_543053]	Bomb|KU761889.1_prot_AMZ02853.1_402_[protein=hypothetical_protein]_[protein_id=AMZ02853.1]_[location=540780..541337]_EOS,Bomb|KM982402.1_prot_AKI80141.1_412_[protein=hypothetical_protein]_[protein_id=AKI80141.1]_[location=549457..549990]_EOS	Moum|415_452709_453218_	Monv|c5_JN885998.1_cdsid_AEX62799.1_[gene=mv_R594]_[protein=hypothetical_protein]_[protein_id=AEX62799.1]_[location=179069..179578]	Saud|AQN68308.1_446_[protein=hypothetical_protein]_[protein_id=AQN68308.1]_[location=complement(478225..478734)]	GLTV|glt_00530_528_[gene=glt_00530]_[protein=hypothetical_protein]_[protein_id=AGF85339.1]_[location=548399..548908]	Mega|YP_004894535_1_gene_mg484_protein_hypothetical_protein_protein_id_YP_004894535_1_location_complement_529053_529556_EOS	CE7V|IB-c2_Courdo7_JN885991.1_cdsid_AEX61627.1_[gene=c7_L564]_[protein=hypothetical_protein]_[protein_id=AEX61627.1]_[location=complement(232996..233499)]	TRV1|gene214_167_aa_For_268336_268839	LBA1|0476_hypothetical_495646_496149_-1_EOS	CE11|CE11_00512_505_[gene=CE11_00512]_[protein=hypothetical_protein]_[protein_id=AFX92539.1]_[location=complement(514606..515109)]	Powa|ANB50597.1_435_[protein=hypothetical_protein]_[protein_id=ANB50597.1]_[location=complement(514150..514653)]
22	29	39	0.119	311977885					NCVO|gi|311977885_|ref_|YP_003987005_1_|_probable_DNA_polymerase_sliding_clamp_[Acanthamoeba_polyphaga_mimivirus],NCVO|gi|351737650_|gb_|AEQ60685_1_|_Proliferating_cell_nuclear_antigen_[Acanthamoeba_castellanii_mamavirus],NCVO|gi|350611266_|gb_|AEQ32710_1_|_putative_DNA_polymerase_sliding_clamp_[Megavirus_chiliensis],NCVO|gi|508181892_|ref_|YP_008052411_1_|_putative_proliferating_cell_nuclear_ant…	mimC|53638_Mimivir311977885_|ref_|YP_003987005_1_|_probable_DNA_polymerase_sliding_clamp_[Acanthamoeba_polyphaga_mimivirus],mimC|21383_Mamavir351737650_|gb_|AEQ60685_1_|_Proliferating_cell_nuclear_antigen_[Acanthamoeba_castellanii_mamavirus],mimC|42979_Megavir350611266_|gb_|AEQ32710_1_|_putative_DNA_polymerase_sliding_clamp_[Megavirus_chiliensis],mimC|96001_Phaglob357289629_|gb_|AET72942_1_|_prol…	null	YLMV|YP_009174138.1_101_[gene=AR680_gp101]_[protein=putative_proliferating_cell_nuclear_antigen]_[protein_id=YP_009174138.1]_[location=71912..72745]	null	PG12|AET72942.1_[gene=PGAG_00052]_[protein=proliferating_cell_nuclear_antigen]_[protein_id=AET72942.1]_[location=complement(113347..114207)]	PG14|AET73760.1_[gene=PGBG_00052]_[protein=proliferating_cell_nuclear_antigen]_[protein_id=AET73760.1]_[location=complement(156628..157488)]	PG16|YP_008052411.1_92_[gene=PGCG_00092]_[protein=putative_proliferating_cell_nuclear_antigen]_[protein_id=YP_008052411.1]_[location=complement(113087_113947)]	CEV|prot_CeV_069_69_[gene=ceV_069]_[protein=proliferating_cell_nuclear_antigen]_[protein_id=YP_009173324.1]_[location=complement(64281..65096)]_EOS	DMWi|AB-566-O17_lcl|KY565526.1_prot_ARR75012.1_4_[gene=SAGO17_0094]_[protein=putative_proliferating_cell_nuclear_antigen]_[protein_id=ARR75012.1]_[location=1951..2772]	null	null	null	null	null	Tpnv|R393_s452670_e_453437_o_Fwd_ann_ID_R393_mg386_gene_product_EOS,Tpnv|R825_s964135_e_965397_o_Fwd_ann_ID_R825_putative_DNA_polymerase_sliding_clamp_EOS	TDPO|867_867_undefined_product_976107_977324_forward_MW_46505_annot_putative_DNA_polymerase_sliding_clamp_EOS	Mimi|YP_003987005_1_[gene=R493]_[protein=probable_DNA_polymerase_sliding_clamp]_[protein_id=YP_003987005_1]_[location=658330__659724]	MAMA|R585_667444_668760_Proliferating_cell_nuclear_antigen_EOS	Shir|BAV62590.1_536_[protein=proliferating_cell_nuclear_antigen]_[protein_id=BAV62590.1]_[location=661561..662955]	LTLV|LTV_AFYC01000005.1_prot_EJN40927.1_304_[gene=R423]_[protein=proliferating_cell_nuclear_antigen]_[protein_id=EJN40927.1]_[location=461241..462029]	Samb|KF959826.1_cdsid_AHJ40163.1_[protein=putative_DNA_polymerase_sliding_clamp]_[protein_id=AHJ40163.1]_[location=674005..675399]	Niem|KT599914.1_prot_ALR84082.1_538_[protein=putative_DNA_polymerase_sliding_clamp]_[protein_id=ALR84082.1]_[location=717660..719054]	TRV2|292_464_aa_For_421763_423157	Kroo|AKI79269.1_509_[protein=putative_DNA_polymerase_sliding_clamp]_[protein_id=AKI79269.1]_[location=647550..648944]	Hiru|HIRU_S456_456_[gene=HIRU_S456]_[protein=putative_DNA_polymerase_sliding_clamp]_[protein_id=AHA45362.1]_[location=complement(522106..523500)]	Kasa|BAV61602.1_536_[protein=putative_DNA_polymerase_sliding_clamp]_[protein_id=BAV61602.1]_[location=661711_663105]	Bomb|KU761889.1_prot_AMZ02936.1_485_[protein=putative_DNA_polymerase_sliding_clamp]_[protein_id=AMZ02936.1]_[location=659995..661389]_EOS,Bomb|KM982402.1_prot_AKI80226.1_497_[protein=putative_DNA_polymerase_sliding_clamp]_[protein_id=AKI80226.1]_[location=669954..671345]_EOS	null	Monv|c5_JN885998.1_cdsid_AEX62922.1_[gene=mv_R717]_[protein=putative_DNA_polymerase_sliding_clamp]_[protein_id=AEX62922.1]_[location=296321..297385]	Saud|AQN68212.1_350_[protein=putative_DNA_polymerase_sliding_clamp]_[protein_id=AQN68212.1]_[location=complement(360918..361982)]	GLTV|glt_00627_625_[gene=glt_00627]_[protein=cell_nuclear_antigen]_[protein_id=AGF85436.1]_[location=665219..666292]	Mega|YP_004894437_1_gene_mg386_protein_putative_DNA_polymerase_sliding_clamp_protein_id_YP_004894437_1_location_complement_404938_406080_EOS	CE7V|IB-c2_Courdo7_JN885991.1_cdsid_AEX61510.1_[gene=c7_L447]_[protein=putative_DNA_polymerase_sliding_clamp]_[protein_id=AEX61510.1]_[location=complement(114472..115626)]	TRV1|gene311_384_aa_For_388481_389635	LBA1|0369_putative_DNA_polymerase_sliding_clamp_org:Megavirus_LBA111_coord:[373900_375042_-1_EOS	CE11|CE11_00401_394_[gene=CE11_00401]_[protein=putative_DNA_polymerase_sliding_clamp]_[protein_id=AFX92428.1]_[location=complement(393172..394323)]	null
23	6	6	1	322511091	NCVOG0241	NCVOG0241			NCVO|gi|322511091_|gb_|ADX06404_1_|_putative_proliferating_cell_nuclear_antigen_[Organic_Lake_phycodnavirus_2]	mimC|85440_OLPV2_322511091_|gb_|ADX06404_1_|_putative_proliferating_cell_nuclear_antigen_[Organic_Lake_phycodnavirus_2]	null	null	OLV2|ADX06404.1_[gene=162275900]_[protein=putative_proliferating_cell_nuclear_antigen]_[protein_id=ADX06404.1]_[location=269129..269917]_EOS	null	null	null	null	null	Klosn|1_191_s208413_e209369_o_Fwd_ann_Proliferating	Cato|Catovirus_1_1078_s1121936_e1123039_o_Rev_ann_Proliferating	null	Hoko|3_g_Hokovirus_3_273_s382504_e383406_o_Rev_ann_Proliferating	null	null	null	null	null	null	null	null	null	null	null	null	null	null	null	null	null	null	null	null	null	null	null	null
24	5	5	1						null	null	null	null	null	null	null	null	null	DMWi|AB-566-O17_lcl|KY565526.1_prot_ARR75015.1_7_[gene=SAGO17_0097]_[protein=putative_viral_metacaspase_1]_[protein_id=ARR75015.1]_[location=complement(6548..7363)]	Klosn|9_g_Klosneuvirus_9_4_s2891_e4000_o_Fwd_ann_Caspase_cog__ncvog__mimiCOG__pfam_pfam00656__EOS	Cato|Catovirus_1_882_s927537_e928322_o_Rev_ann_Caspase	Indi|1_227_s254945_e255883_o_Fwd_ann_Caspase	Hoko|3_g_Hokovirus_3_285_s393410_e394201_o_Rev_ann_Caspase_cog__ncvog__mimiCOG__pfam_pfam00656__EOS	null	null	null	null	null	null	null	null	null	null	null	null	null	null	null	null	null	null	null	null	null	null	null	null
25	30	39	0.122	441432349					NCVO|gi|441432349_|ref_|YP_007354391_1_|_F10-like_kinase_[Acanthamoeba_polyphaga_moumouvirus],NCVO|gi|350611679_|gb_|AEQ33123_1_|_putative_serine/threonine-protein_kinase_[Megavirus_chiliensis],NCVO|gi|351737553_|gb_|AEQ60588_1_|_F10-like_kinase_[Acanthamoeba_castellanii_mamavirus],NCVO|gi|311977784_|ref_|YP_003986904_1_|_putative_serine/threonine-protein_kinase_[Acanthamoeba_polyphaga_mimivirus]…	mimC|64423_Moumou_gene_404_|_F10-like_kinase,mimC|42625_Megavir350611679_|gb_|AEQ33123_1_|_putative_serine/threonine-protein_kinase_[Megavirus_chiliensis],mimC|53736_Mimivir311977784_|ref_|YP_003986904_1_|_putative_serine/threonine-protein_kinase_[Acanthamoeba_polyphaga_mimivirus],mimC|21477_Mamavir351737553_|gb_|AEQ60588_1_|_F10-like_kinase_[Acanthamoeba_castellanii_mamavirus],mimC|10235_Cafro31…	null	null	null	null	null	null	null	DMWi|AB-566-O17_lcl|KY565527.1_prot_ARR75017.1_2_[gene=SAGO17_0099]_[protein=putative_serine/threonine_protein_kinase]_[protein_id=ARR75017.1]_[location=882..2291]	null	Cato|2_g_Catovirus_2_260_s301254_e302825_o_Fwd_ann_Poxvirus	Indi|4_g_Indivirus_4_45_s50328_e51722_o_Rev_ann_Poxvirus	Hoko|2_g_Hokovirus_2_125_s147955_e149379_o_Fwd_ann_Poxvirus	Crov|YP_003969942.1_[gene=crov309]_[protein=putative_serine/threonine_protein_kinase]_[protein_id=YP_003969942.1]_[location=339469..340665]_EOS	Tpnv|R595_s707847_e_709172_o_Fwd_ann_ID_R595_serine_threonine-protein_kinase_EOS	TDPO|631_631_undefined_product_716527_717852_forward_MW_51948_annot_putative_serine/threonine-protein_kinase_EOS	Mimi|YP_003986904_1_[gene=R400]_[protein=putative_serine/threonine-protein_kinase]_[protein_id=YP_003986904_1]_[location=527471__528874]	MAMA|R482_538862_540262_F10-like_kinase_EOS	Shir|BAV62489.1_435_[protein=putative_serine/threonine-protein_kinase]_[protein_id=BAV62489.1]_[location=530702..532105]	LTLV|LTV_AFYC01000005.1_prot_EJN40840.1_217_[gene=R336]_[protein=S/T_protein_kinase]_[protein_id=EJN40840.1]_[location=332143..333546]	Samb|KF959826.1_cdsid_AHJ40094.1_[protein=putative_serine/threonine-protein_kinase]_[protein_id=AHJ40094.1]_[location=540725..542128]	Niem|KT599914.1_prot_ALR83990.1_446_[protein=putative_serine/threonine-protein_kinase]_[protein_id=ALR83990.1]_[location=586801..588204]	TRV2|199_466_aa_For_291636_293036	Kroo|AKI79169.1_409_[protein=F10-like_kinase]_[protein_id=AKI79169.1]_[location=518010..519410]	Hiru|HIRU_S558_558_[gene=HIRU_S558]_[protein=putative_serine/threonine_protein_kinase]_[protein_id=AHA45464.1]_[location=complement(652813..654213)]	Kasa|BAV61501.1_435_[protein=putative_serine/threonine-protein_kinase]_[protein_id=BAV61501.1]_[location=530852_532255]	Bomb|KU761889.1_prot_AMZ02844.1_393_[protein=F10-like_kinase]_[protein_id=AMZ02844.1]_[location=529139..530539]_EOS,Bomb|KM982402.1_prot_AKI80132.1_403_[protein=F10-like_kinase]_[protein_id=AKI80132.1]_[location=537742..539142]_EOS	Moum|424_463206_464600_	Monv|c5_JN885998.1_cdsid_AEX62789.1_[gene=mv_R584]_[protein=putative_serine_threonine_protein_kinase]_[protein_id=AEX62789.1]_[location=167666..169060]	Saud|AQN68317.1_455_[protein=F10-like_kinase]_[protein_id=AQN68317.1]_[location=complement(488729..490123)]	GLTV|glt_00521_519_[gene=glt_00521]_[protein=kinase]_[protein_id=AGF85330.1]_[location=537034..538440]	Mega|YP_004894544_1_gene_mg493_protein_putative_serine/threonine-protein_kinase_protein_id_YP_004894544_1_location_complement_539880_541202_EOS	CE7V|IB-c2_Courdo7_JN885991.1_cdsid_AEX61636.1_[gene=c7_L573]_[protein=putative_serine_threonine_protein_kinase]_[protein_id=AEX61636.1]_[location=complement(243856..245178)]	TRV1|gene205_440_aa_For_256709_258031	LBA1|0485_putative_serine/threonine-protein_kinase_org:Megavirus_LBA111_coord:[506470_507792_-1_EOS	CE11|CE11_00521_514_[gene=CE11_00521]_[protein=putative_serine/threonine-protein_kinase]_[protein_id=AFX92548.1]_[location=complement(525466..526788)]	Powa|ANB50606.1_444_[protein=hypothetical_protein]_[protein_id=ANB50606.1]_[location=complement(524903..526231)]
26	2	3	1	448935281	NCVOG0276	NCVOG0276	NCVOG0276		NCVO|gi|448935281|gb|AGE58832_1|_ribonucleoside-diphosphate_reductase_small_subunit_[Paramecium_bursaria_Chlorella_virus_NYs1],NCVO|gi|357542115|gb|AET84875_1|_ribonucleotide_reductase_[Micromonas_pusilla_virus_SP1]	null	null	null	null	null	null	null	null	DMWi|AB-566-O17_lcl|KY565527.1_prot_ARR75021.1_6_[gene=SAGO17_00103]_[protein=ribonucleoside-diphosphate_reductase]_[protein_id=ARR75021.1]_[location=5508..6596]	null	null	null	null	null	null	null	null	null	null	null	null	null	null	null	null	null	null	null	null	null	null	null	null	null	null	null	null
27	2	2	1	313768358					NCVO|gi|313768358|ref|YP_004062038_1|_hypothetical_protein_MpV1_155c_[Micromonas_sp_RCC1109_virus_MpV1]	null	null	null	null	null	null	null	null	null	null	Cato|2_g_Catovirus_2_234_s271437_e272510_o_Fwd_ann_ribonucleoside	null	null	null	null	null	null	null	null	null	null	null	null	null	null	null	null	null	null	null	null	null	null	null	null	null	null
28	3	3	1	322510548	NCVOG1354	NCVOG1354			NCVO|gi|322510548_|gb_|ADX05862_1_|_putative_ribonuclease_III_[Organic_Lake_phycodnavirus_1]	mimC|75255_OLPV1_322510548_|gb_|ADX05862_1_|_putative_ribonuclease_III_[Organic_Lake_phycodnavirus_1]	null	null	null	null	null	null	null	DMWi|AB-566-O17_lcl|KY565530.1_prot_ARR75033.1_1_[gene=SAGO17_00115]_[protein=putative_ribonuclease_III]_[protein_id=ARR75033.1]_[location=complement(273..1211)]	null	null	null	null	null	null	null	null	null	null	null	null	null	null	null	null	null	null	null	null	null	null	null	null	null	null	null	null
29	26	33	0.176	351737494	NCVOG1354	NCVOG1354			NCVO|gi|351737494_|gb_|AEQ60529_1_|_ribonuclease_III_[Acanthamoeba_castellanii_mamavirus],NCVO|gi|311977725_|ref_|YP_003986845_1_|_probable_ribonuclease_3_[Acanthamoeba_polyphaga_mimivirus],NCVO|gi|441432411_|ref_|YP_007354453_1_|_ribonuclease_III_[Acanthamoeba_polyphaga_moumouvirus],NCVO|gi|350611880_|gb_|AEQ33324_1_|_putative_ribonuclease_3_[Megavirus_chiliensis]	mimC|53795_Mimivir311977725_|ref_|YP_003986845_1_|_probable_ribonuclease_3_[Acanthamoeba_polyphaga_mimivirus],mimC|21536_Mamavir351737494_|gb_|AEQ60529_1_|_ribonuclease_III_[Acanthamoeba_castellanii_mamavirus],mimC|64478_Moumou_gene_465_|_ribonuclease_III,mimC|42458_Megavir350611880_|gb_|AEQ33324_1_|_putative_ribonuclease_3_[Megavirus_chiliensis]	null	null	null	null	null	null	null	null	null	Cato|2_g_Catovirus_2_210_s235873_e236853_o_Rev_ann_ribonuclease	Indi|3_g_Indivirus_3_36_s50974_e52122_o_Fwd_ann_ribonuclease	null	Crov|YP_003969814.1_[gene=crov182]_[protein=putative_dsRNA-specific_ribonuclease_III]_[protein_id=YP_003969814.1]_[location=200859..201947]_EOS	Tpnv|R464_s538960_e_540588_o_Fwd_ann_ID_R464_putative_ribonuclease_3_EOS	TDPO|489_489_undefined_product_541903_543531_forward_MW_63446_annot_putative_ribonuclease_3_EOS	Mimi|YP_003986845_1_[gene=R343]_[protein=probable_ribonuclease_3]_[protein_id=YP_003986845_1]_[location=439535__441151]	MAMA|R420_450936_452552_Ribonuclease_III_EOS	Shir|BAV62431.1_377_[protein=putative_ribonuclease_3]_[protein_id=BAV62431.1]_[location=442757..444373]	LTLV|LTV_AFYC01000005.1_prot_EJN40782.1_159_[gene=R278]_[protein=RNAse_III_(dsRNA_binding_motif)]_[protein_id=EJN40782.1]_[location=244210..245835]	Samb|KF959826.1_cdsid_AHJ40058.1_[protein=ribonuclease_3]_[protein_id=AHJ40058.1]_[location=450200..451690]	Niem|KT599914.1_prot_ALR83923.1_379_[protein=ribonuclease_III]_[protein_id=ALR83923.1]_[location=483650..485266]	TRV2|142_538_aa_For_203686_205302	Kroo|AKI79111.1_351_[protein=putative_ribonuclease_3]_[protein_id=AKI79111.1]_[location=430053..431669]	Hiru|HIRU_S616_616_[gene=HIRU_S616]_[protein=putative_ribonuclease_3]_[protein_id=AHA45522.1]_[location=complement(740544..742160)]	Kasa|BAV61443.1_377_[protein=putative_ribonuclease_3]_[protein_id=BAV61443.1]_[location=442907_444523]	Bomb|KU761889.1_prot_AMZ02788.1_337_[protein=putative_ribonuclease_3]_[protein_id=AMZ02788.1]_[location=441191..442807]_EOS,Bomb|KM982402.1_prot_AKI80076.1_347_[protein=putative_ribonuclease_3]_[protein_id=AKI80076.1]_[location=449733..451349]_EOS	Moum|488_550136_551725_	null	Saud|AQN68385.1_523_[protein=ribonuclease_III]_[protein_id=AQN68385.1]_[location=complement(581183..582772)]	GLTV|glt_00447_445_[gene=glt_00447]_[protein=hypothetical_protein]_[protein_id=AGF85256.1]_[location=444686..446284]	Mega|YP_004894610_1_gene_mg559_protein_putative_ribonuclease_3_protein_id_YP_004894610_1_location_complement_637858_639486_EOS	null	TRV1|gene137_542_aa_For_160558_162186	LBA1|0561_putative_ribonuclease_3_org:Megavirus_LBA111_coord:[601780_603408_-1_EOS	CE11|CE11_00598_590_[gene=CE11_00598]_[protein=putative_ribonuclease_3]_[protein_id=AFX92624.1]_[location=complement(620529..622157)]	Powa|ANB50666.1_504_[protein=hypothetical_protein]_[protein_id=ANB50666.1]_[location=complement(617315..618943)]
30	24	29	0.222	351737483	NCVOG0568				NCVO|gi|351737483_|gb_|AEQ60518_1_|_hypothetical_protein_[Acanthamoeba_castellanii_mamavirus],NCVO|gi|311977713_|ref_|YP_003986833_1_|_hypothetical_protein_[Acanthamoeba_polyphaga_mimivirus],NCVO|gi|350611383_|gb_|AEQ32827_1_|_hypothetical_protein_[Megavirus_chiliensis]	mimC|53807_Mimivir311977713_|ref_|YP_003986833_1_|_hypothetical_protein_[Acanthamoeba_polyphaga_mimivirus],mimC|21547_Mamavir351737483_|gb_|AEQ60518_1_|_hypothetical_protein_[Acanthamoeba_castellanii_mamavirus],mimC|42875_Megavir350611383_|gb_|AEQ32827_1_|_hypothetical_protein_[Megavirus_chiliensis]	null	null	null	null	null	null	null	null	null	Cato|2_g_Catovirus_2_220_s247007_e247690_o_Fwd_ann_hypothetical	Indi|3_g_Indivirus_3_27_s38350_e38997_o_Rev_ann_hypothetical	null	null	null	null	Mimi|YP_003986833_1_[gene=L330]_[protein=hypothetical_protein]_[protein_id=YP_003986833_1]_[location=complement(424836__425633)]	MAMA|L408_complement_436286_437083_Hypothetical_protein_EOS	Shir|BAV62419.1_365_[protein=hypothetical_protein]_[protein_id=BAV62419.1]_[location=complement(428058..428855)]	LTLV|LTV_AFYC01000005.1_prot_EJN40776.1_153_[gene=L272]_[protein=hypothetical_protein]_[protein_id=EJN40776.1]_[location=complement(229559..230356)]	Samb|KF959826.1_cdsid_AHJ40051.1_[protein=hypothetical_protein]_[protein_id=AHJ40051.1]_[location=complement(435452..436249)]	Niem|KT599914.1_prot_ALR83910.1_366_[protein=hypothetical_protein]_[protein_id=ALR83910.1]_[location=complement(468895..469692)]	TRV2|130_265_aa_Rev_188932_189729	Kroo|AKI79099.1_339_[protein=hypothetical_protein]_[protein_id=AKI79099.1]_[location=complement(415320..416117)]	Hiru|HIRU_S628_628_[gene=HIRU_S628]_[protein=hypothetical_protein]_[protein_id=AHA45534.1]_[location=756044..756841]	Kasa|BAV61431.1_365_[protein=hypothetical_protein]_[protein_id=BAV61431.1]_[location=complement(428208_429005)]	Bomb|KU761889.1_prot_AMZ02776.1_325_[protein=hypothetical_protein]_[protein_id=AMZ02776.1]_[location=complement(426492..427289)]_EOS,Bomb|KM982402.1_prot_AKI80064.1_335_[protein=hypothetical_protein]_[protein_id=AKI80064.1]_[location=complement(435077..435874)]_EOS	null	Monv|c5_JN885998.1_cdsid_AEX62687.1_[gene=mv_L482]_[protein=hypothetical_protein]_[protein_id=AEX62687.1]_[location=complement(61245..62045)]	Saud|AQN68397.1_535_[protein=hypothetical_protein]_[protein_id=AQN68397.1]_[location=596069..596869]	GLTV|glt_00432_430_[gene=glt_00432]_[protein=hypothetical_protein]_[protein_id=AGF85241.1]_[location=complement(430508..431338)]	Mega|YP_004894623_1_gene_mg572_protein_hypothetical_protein_protein_id_YP_004894623_1_location_654157_654978_EOS	CE7V|IB-c2_Courdo7_JN885991.1_cdsid_AEX61744.1_[gene=c7_R681]_[protein=hypothetical_protein]_[protein_id=AEX61744.1]_[location=354920..355741]	TRV1|gene124_273_aa_Rev_145096_145917	LBA1|0575_hypothetical_618130_618951_1_EOS	CE11|CE11_00614_606_[gene=CE11_00614]_[protein=hypothetical_protein]_[protein_id=AFX92640.1]_[location=636940..637761]	Powa|ANB50679.1_517_[protein=hypothetical_protein]_[protein_id=ANB50679.1]_[location=633505..634344]
31	3	7	0.143	351737597					NCVO|gi|351737597_|gb_|AEQ60632_1_|_Patatin-like_phospholipase_[Acanthamoeba_castellanii_mamavirus],NCVO|gi|327409775|ref|YP_004347195_1|_putative_patatin-like_phospholipase_[Lausannevirus],NCVO|gi|311977833_|ref_|YP_003986953_1_|_putative_patatin-like_phospholipase_[Acanthamoeba_polyphaga_mimivirus]	mimC|53687_Mimivir311977833_|ref_|YP_003986953_1_|_putative_patatin-like_phospholipase_[Acanthamoeba_polyphaga_mimivirus],mimC|21433_Mamavir351737597_|gb_|AEQ60632_1_|_Patatin-like_phospholipase_[Acanthamoeba_castellanii_mamavirus],mimC|10762_Lausann327409775_|ref_|YP_004347195_1_|_putative_patatin-like_phospholipase_[Lausannevirus]	null	null	null	null	null	null	null	DMWi|AB-566-O17_lcl|KY565530.1_prot_ARR75037.1_5_[gene=SAGO17_00119]_[protein=putative_patatin-like_phospholipase]_[partial=3_]_[protein_id=ARR75037.1]_[location=2973..>DMWi|AB-566-O17_3738]	null	null	null	null	null	null	null	null	null	null	null	null	null	null	null	null	null	null	null	null	null	null	null	null	null	null	null	null
32	28	30	0.132	350611937					NCVO|gi|350611937_|gb_|AEQ33381_1_|_putative_patatin-like_phospholipase_[Megavirus_chiliensis]	mimC|42408_Megavir350611937_|gb_|AEQ33381_1_|_putative_patatin-like_phospholipase_[Megavirus_chiliensis]	null	null	null	null	null	null	null	null	Klosn|1_71_s91613_e92533_o_Rev_ann_Patatin-like	Cato|2_g_Catovirus_2_297_s336215_e337126_o_Fwd_ann_Patatin-like	Indi|1_8_s9418_e10257_o_Rev_ann_Patatin-like	Hoko|2_g_Hokovirus_2_156_s186403_e187638_o_Rev_ann_Patatin-like	null	Tpnv|L728_s854145_e_855188_o_Rev_ann_ID_L728_putative_patatin-like_phospholipase_EOS	TDPO|772_772_undefined_product_867674_868786_reverse_MW_42015_annot_putative_patatin-like_phospholipase_EOS	Mimi|YP_003986953_1_[gene=L446]_[protein=putative_patatin-like_phospholipase]_[protein_id=YP_003986953_1]_[location=complement(589536__590534)]	MAMA|L531_complement_598562_599560_Patatin-like_phospholipase_463L_EOS	Shir|BAV62538.1_484_[protein=putative_patatin-like_phospholipase]_[protein_id=BAV62538.1]_[location=complement(592767..593765)]	LTLV|LTV_AFYC01000005.1_prot_EJN40882.1_259_[gene=L378]_[protein=patatin-like_phospholipase_(463L)]_[protein_id=EJN40882.1]_[location=complement(391838..392836)]	null	Niem|KT599914.1_prot_ALR84036.1_492_[protein=patatin-like_phospholipase]_[protein_id=ALR84036.1]_[location=complement(648866..649864)]	TRV2|246_330_aa_Rev_354374_355366	Kroo|AKI79217.1_457_[protein=putative_patatin-like_phospholipase]_[protein_id=AKI79217.1]_[location=complement(578760..579758)]	Hiru|HIRU_S507_507_[gene=HIRU_S507]_[protein=putative_patatin-like_phospholipase]_[protein_id=AHA45413.1]_[location=591325..592323]	Kasa|BAV61550.1_484_[protein=putative_patatin-like_phospholipase]_[protein_id=BAV61550.1]_[location=complement(592917_593915)]	Bomb|KU761889.1_prot_AMZ02890.1_439_[protein=putative_patatin-like_phospholipase]_[protein_id=AMZ02890.1]_[location=complement(591201..592199)]_EOS,Bomb|KM982402.1_prot_AKI80180.1_451_[protein=putative_patatin-like_phospholipase]_[protein_id=AKI80180.1]_[location=complement(601138..602136)]_EOS	Moum|372_401094_402107_	Monv|c5_JN885998.1_cdsid_AEX62857.1_[gene=mv_L652]_[protein=putative_patatin-like_phospholipase]_[protein_id=AEX62857.1]_[location=complement(230713..231213)],Monv|c5_JN885998.1_cdsid_AEX62858.1_[gene=mv_L653]_[protein=putative_patatin-like_phospholipase]_[protein_id=AEX62858.1]_[location=complement(231174..231725)]	Saud|AQN68265.1_403_[protein=patatin-like_phospholipase]_[protein_id=AQN68265.1]_[location=426604..427575]	GLTV|glt_00575_573_[gene=glt_00575]_[protein=phospholipase]_[protein_id=AGF85384.1]_[location=complement(600395..601405)]	Mega|YP_004894493_1_gene_mg442_protein_putative_patatin-like_phospholipase_protein_id_YP_004894493_1_location_476208_477179_EOS	CE7V|IB-c2_Courdo7_JN885991.1_cdsid_AEX61576.1_[gene=c7_R513]_[protein=putative_patatin-like_phospholipase]_[protein_id=AEX61576.1]_[location=181791..182417]	TRV1|gene254_208_aa_Rev_319651_320277	LBA1|0430_putative_patatin-like_phospholipase_org:Megavirus_LBA111_coord:[443216_443842_1_EOS	CE11|CE11_00465_458_[gene=CE11_00465]_[protein=putative_patatin-like_phospholipase]_[protein_id=AFX92492.1]_[location=463402..464028]	Powa|ANB50556.1_394_[protein=hypothetical_protein]_[protein_id=ANB50556.1]_[location=461751..462698]
33	2	2	1						null	null	null	null	null	null	null	null	null	DMWi|AB-566-O17_lcl|KY565531.1_prot_ARR75038.1_1_[gene=SAGO17_00120]_[protein=hypothetical_protein]_[partial=5__3_]_[protein_id=ARR75038.1]_[location=complement(<1..>DMWi|AB-566-O17_1157)]	null	Cato|Catovirus_1_64_s80453_e81862_o_Rev_ann_Superfamily	null	null	null	null	null	null	null	null	null	null	null	null	null	null	null	null	null	null	null	null	null	null	null	null	null	null
34	7	9	0.667	508181827	NCVOG0317	NCVOG0317			NCVO|gi|508181827_|ref_|YP_008052346_1_|_thioredoxin_family_protein_[Phaeocystis_globosa_virus],NCVO|gi|357292304_|gb_|AET73640_1_|_hypothetical_protein_PGBG_00424_[Phaeocystis_globosa_virus_14T],NCVO|gi|357289550_|gb_|AET72863_1_|_hypothetical_protein_PGAG_00409_[Phaeocystis_globosa_virus_12T]	mimC|96080_Phaglob357289550_|gb_|AET72863_1_|_hypothetical_protein_PGAG_00409_[Phaeocystis_globosa_virus_12T]	OLV1|HQ704805.1_cdsid_ADX06571.1_[gene=162275508]_[protein=putative_thioredoxin_family_protein]_[protein_id=ADX06571.1]_[location=complement(7360..7713)]	null	null	PG12|AET72863.1_[gene=PGAG_00409]_[protein=hypothetical_protein]_[protein_id=AET72863.1]_[location=16077..16472]	PG14|AET73640.1_[gene=PGBG_00424]_[protein=hypothetical_protein]_[protein_id=AET73640.1]_[location=complement(22671..23066)]	PG16|YP_008052346.1_27_[gene=PGCG_00027]_[protein=thioredoxin_family_protein]_[protein_id=YP_008052346.1]_[location=complement(23062_23457)]	CEV|prot_CeV_046_46_[gene=ceV_046]_[protein=putative_thioredoxin_family_protein]_[protein_id=YP_009173301.1]_[location=48777..49181]_EOS	null	null	null	null	null	null	null	null	null	null	null	null	null	null	null	null	null	null	null	null	null	null	null	null	null	null	null	null	null
35	30	38	0.127	351737710	NCVOG0317	NCVOG0317			NCVO|gi|351737710_|gb_|AEQ60745_1_|_Thioredoxin_[Acanthamoeba_castellanii_mamavirus],NCVO|gi|311977943_|ref_|YP_003987063_1_|_thioredoxin-like_protein_[Acanthamoeba_polyphaga_mimivirus],NCVO|gi|350611739_|gb_|AEQ33183_1_|_thioredoxin-like_protein_[Megavirus_chiliensis],NCVO|gi|441432508_|ref_|YP_007354550_1_|_thioredoxin_[Acanthamoeba_polyphaga_moumouvirus]	mimC|53580_Mimivir311977943_|ref_|YP_003987063_1_|_thioredoxin-like_protein_[Acanthamoeba_polyphaga_mimivirus],mimC|21323_Mamavir351737710_|gb_|AEQ60745_1_|_Thioredoxin_[Acanthamoeba_castellanii_mamavirus],mimC|42578_Megavir350611739_|gb_|AEQ33183_1_|_thioredoxin-like_protein_[Megavirus_chiliensis],mimC|64577_Moumou_gene_564_|_thioredoxin	OLV1|scf7ADX06546.1_[gene=162310542]_[protein=putative_thioredoxin_family_protein]_[protein_id=ADX06546.1]_[location=29078..29395]	null	null	null	null	null	null	null	Klosn|2_g_Klosneuvirus_2_88_s106226_e106585_o_Rev_ann_Thioredoxin_cog_COG3118_ncvog__mimiCOG_mimiCOG10035_pfam_pfam00085__EOS	Cato|Catovirus_1_877_s924835_e925209_o_Rev_ann_Thioredoxin_cog_COG3118_ncvog__mimiCOG_mimiCOG10035_pfam_pfam00085__EOS	Indi|2_g_Indivirus_2_42_s52152_e52505_o_Fwd_ann_Thioredoxin_cog_COG3118_ncvog_NCVOG0317_mimiCOG_mimiCOG10035_pfam_pfam00085__EOS	Hoko|3_g_Hokovirus_3_125_s173779_e174153_o_Fwd_ann_Thioredoxin_cog__ncvog__mimiCOG__pfam_pfam00085__EOS,Hoko|1_315_s405787_e406134_o_Fwd_ann_Thioredoxin_cog__ncvog__mimiCOG__pfam_pfam00085__EOS	null	Tpnv|L281_s293986_e_294357_o_Rev_ann_ID_L281_thioredoxin-like_protein_EOS	TDPO|299_299_undefined_product_303460_303807_reverse_MW_12843_annot_thioredoxin-like_protein_EOS	Mimi|YP_003987063_1_[gene=R548]_[protein=thioredoxin-like_protein]_[protein_id=YP_003987063_1]_[location=734643__735056]	MAMA|R646_743815_744240_Thioredoxin_EOS	Shir|BAV62649.1_595_[protein=thioredoxin-like_protein]_[protein_id=BAV62649.1]_[location=737874..738287]	LTLV|LTV_AFYC01000005.1_prot_EJN40978.1_355_[gene=R475]_[protein=hypothetical_protein]_[protein_id=EJN40978.1]_[location=537069..537494]	Samb|KF959826.1_cdsid_AHJ40209.1_[protein=thioredoxin-like_protein]_[protein_id=AHJ40209.1]_[location=752009..752422]	Niem|KT599914.1_prot_ALR84137.1_593_[protein=thioredoxin-like_protein]_[protein_id=ALR84137.1]_[location=793973..794386]	TRV2|348_141_aa_For_498093_498518	Kroo|AKI79325.1_565_[protein=thioredoxin-like_protein]_[protein_id=AKI79325.1]_[location=723979..724392]	Hiru|HIRU_S396_396_[gene=HIRU_S396]_[protein=thioredoxin-like_protein]_[protein_id=AHA45302.1]_[location=complement(446789..447202)]	Kasa|BAV61661.1_595_[protein=thioredoxin-like_protein]_[protein_id=BAV61661.1]_[location=738024_738437]	Bomb|KU761889.1_prot_AMZ02992.1_541_[protein=thioredoxin-like_protein]_[protein_id=AMZ02992.1]_[location=736308..736721]_EOS,Bomb|KM982402.1_prot_AKI80279.1_550_[protein=thioredoxin]_[protein_id=AKI80279.1]_[location=746177..746608]_EOS	Moum|593_678818_679147_	Monv|c4_JN885997.1_cdsid_AEX62570.1_[gene=mv_L365]_[protein=thioredoxin-like_protein]_[protein_id=AEX62570.1]_[location=complement(81814..82143)]	Saud|AQN68486.1_624_[protein=thioredoxin]_[protein_id=AQN68486.1]_[location=710875..711204]	GLTV|glt_00335_333_[gene=glt_00335]_[protein=hypothetical_protein]_[protein_id=AGF85144.1]_[location=complement(316976..317305)]	Mega|YP_004894718_1_gene_mg667_protein_thioredoxin-like_protein_protein_id_YP_004894718_1_location_782283_782609_EOS	CE7V|IB-c2_Courdo7_JN885991.1_cdsid_AEX61860.1_[gene=c7_R797]_[protein=thioredoxin-like_protein]_[protein_id=AEX61860.1]_[location=473736..474062]	TRV1|gene23_108_aa_Rev_23608_23934	LBA1|0686_thioredoxin-like_743044_743370_1_EOS	CE11|CE11_00728_720_[gene=CE11_00728]_[protein=thioredoxin-like_protein]_[protein_id=AFX92754.1]_[location=757672..757998]	Powa|ANB50768.1_606_[protein=thioredoxin-like_protein]_[protein_id=ANB50768.1]_[location=756865..757191]
36	3	3	1	322510814	NCVOG1045	NCVOG1045			NCVO|gi|322510814_|gb_|ADX06128_1_|_putative_XRNA_family_5_-3_exonuclease_[Organic_Lake_phycodnavirus_1]	mimC|74989_OLPV1_322510814_|gb_|ADX06128_1_|_putative_XRNA_family_5_-3_exonuclease_[Organic_Lake_phycodnavirus_1]	OLV1|HQ704805.1_cdsid_ADX06572.1_[gene=162275510]_[protein=putative_XRN_family_5_-3_exonuclease]_[protein_id=ADX06572.1]_[location=complement(7729..9132)]	null	null	null	null	null	null	null	null	null	null	null	null	null	null	null	null	null	null	null	null	null	null	null	null	null	null	null	null	null	null	null	null	null	null	null
37	11	15	0.2	310831294	NCVOG1045	NCVOG1045			NCVO|gi|310831294_|ref_|YP_003969937_1_|_putative_5_-3_exonuclease_[Cafeteria_roenbergensis_virus_BV-PW1],NCVO|gi|508181826_|ref_|YP_008052345_1_|_XRN_family_5_-3_exonuclease_[Phaeocystis_globosa_virus],NCVO|gi|357292303_|gb_|AET73639_1_|_5_-3_exoribonuclease_[Phaeocystis_globosa_virus_14T],NCVO|gi|357289551_|gb_|AET72864_1_|_5_-3_exoribonuclease_[Phaeocystis_globosa_virus_12T]	mimC|10240_Cafro310831294_|ref_|YP_003969937_1_|_putative_5_-3_exonuclease_[Cafeteria_roenbergensis_virus_BV-PW1],mimC|96079_Phaglob357289551_|gb_|AET72864_1_|_5_-3_exoribonuclease_[Phaeocystis_globosa_virus_12T]	null	null	null	PG12|AET72864.1_[gene=PGAG_00410]_[protein=5'_3'_exoribonuclease]_[protein_id=AET72864.1]_[location=complement(16530..18110)]	PG14|AET73639.1_[gene=PGBG_00423]_[protein=5_-3_exoribonuclease]_[protein_id=AET73639.1]_[location=21033..22613]	PG16|YP_008052345.1_26_[gene=PGCG_00026]_[protein=XRN_family_5_-3_exonuclease]_[protein_id=YP_008052345.1]_[location=21424_23004]	CEV|prot_CeV_045_45_[gene=ceV_045]_[protein=putative_XRNA_family_5_-3_exonuclease]_[protein_id=YP_009173300.1]_[location=47091..48659]_EOS	null	Klosn|9_g_Klosneuvirus_9_2_s278_e2011_o_Rev_ann_XRN	Cato|2_g_Catovirus_2_259_s299449_e301197_o_Fwd_ann_XRN	Indi|4_g_Indivirus_4_46_s51771_e53513_o_Rev_ann_XRN	Hoko|2_g_Hokovirus_2_126_s149476_e151320_o_Rev_ann_XRN	Crov|YP_003969937.1_[gene=crov304]_[protein=putative_5'-3'_exonuclease]_[protein_id=YP_003969937.1]_[location=332653..334341]_EOS	null	null	null	null	null	null	null	null	null	null	null	null	null	null	null	null	null	null	null	null	null	null	null
38	3	5	0.6	322510826	NCVOG1303				NCVO|gi|322510826_|gb_|ADX06140_1_|_hypothetical_protein_162285246_[Organic_Lake_phycodnavirus_1],NCVO|gi|322510821_|gb_|ADX06135_1_|_hypothetical_protein_162285258_[Organic_Lake_phycodnavirus_1]	mimC|74982_OLPV1_322510821_|gb_|ADX06135_1_|_hypothetical_protein_162285258_[Organic_Lake_phycodnavirus_1],mimC|74977_OLPV1_322510826_|gb_|ADX06140_1_|_hypothetical_protein_162285246_[Organic_Lake_phycodnavirus_1]	OLV1|HQ704805.1_cdsid_ADX06578.1_[gene=162275524]_[protein=hypothetical_protein]_[protein_id=ADX06578.1]_[location=12260..12613]	null	null	null	null	null	null	null	null	null	null	null	null	null	null	null	null	null	null	null	null	null	null	null	null	null	null	null	null	null	null	null	null	null	null	null
39	7	9	0.444	508182054	NCVOG4253				NCVO|gi|508182054_|ref_|YP_008052573_1_|_hypothetical_protein_PGCG_00255_[Phaeocystis_globosa_virus],NCVO|gi|357292590_|gb_|AET73926_1_|_hypothetical_protein_PGBG_00218_[Phaeocystis_globosa_virus_14T],NCVO|gi|357289791_|gb_|AET73104_1_|_hypothetical_protein_PGAG_00215_[Phaeocystis_globosa_virus_12T]	mimC|95839_Phaglob357289791_|gb_|AET73104_1_|_hypothetical_protein_PGAG_00215_[Phaeocystis_globosa_virus_12T]	null	null	null	PG12|AET73104.1_[gene=PGAG_00215]_[protein=hypothetical_protein]_[protein_id=AET73104.1]_[location=complement(290542..290889)]	PG14|AET73926.1_[gene=PGBG_00218]_[protein=hypothetical_protein]_[protein_id=AET73926.1]_[location=complement(333766..334113)]	PG16|YP_008052573.1_254_[gene=PGCG_00255]_[protein=hypothetical_protein]_[protein_id=YP_008052573.1]_[location=complement(290237_290584)]	CEV|prot_CeV_357_357_[gene=ceV_357]_[protein=hypothetical_protein]_[protein_id=YP_009173612.1]_[location=335650..336009]_EOS	null	Klosn|1_187_s206455_e206928_o_Fwd_ann_hypothetical	null	null	null	null	null	null	null	null	null	null	null	null	null	null	null	null	null	null	null	null	null	null	null	null	null	null	null
40	30	38	0.125	351737407	NCVOG0319	NCVOG0319	NCVOG0319		NCVO|gi|351737407|gb|AEQ60442_1|_Thymidine_kinase_[Acanthamoeba_castellanii_mamavirus],NCVO|gi|311977636|ref|YP_003986756_1|_thymidine_kinase_[Acanthamoeba_polyphaga_mimivirus],NCVO|gi|350611270|gb|AEQ32714_1|_thymidine_kinase_[Megavirus_chiliensis],NCVO|gi|508182076|ref|YP_008052595_1|_thymidine_kinase_[Phaeocystis_globosa_virus],NCVO|gi|357292613|gb|AET73949_1|_thymidine_kinase_[Phaeocystis_glo…	mimC|53877_Mimivir311977636_|ref_|YP_003986756_1_|_thymidine_kinase_[Acanthamoeba_polyphaga_mimivirus],mimC|21616_Mamavir351737407_|gb_|AEQ60442_1_|_Thymidine_kinase_[Acanthamoeba_castellanii_mamavirus],mimC|42975_Megavir350611270_|gb_|AEQ32714_1_|_thymidine_kinase_[Megavirus_chiliensis],mimC|95817_Phaglob357289813_|gb_|AET73126_1_|_thymidine_kinase_[Phaeocystis_globosa_virus_12T]	OLV1|HQ704806.1_cdsid_ADX06603.1_[gene=162286308]_[protein=putative_thymidine_kinase]_[protein_id=ADX06603.1]_[location=7546..8172]	null	null	PG12|AET73126.1_[gene=PGAG_00237]_[protein=thymidine_kinase]_[protein_id=AET73126.1]_[location=317782..318336]	PG14|AET73949.1_[gene=PGBG_00241]_[protein=thymidine_kinase]_[protein_id=AET73949.1]_[location=361017..361571]	PG16|YP_008052595.1_276_[gene=PGCG_00277]_[protein=thymidine_kinase]_[protein_id=YP_008052595.1]_[location=317489_318043]	CEV|prot_CeV_060_60_[gene=ceV_060]_[protein=thymidine_kinase]_[protein_id=YP_009173315.1]_[location=58830..59468]_EOS	null	Klosn|1_380_s406928_e407647_o_Fwd_ann_Thymidine	null	null	null	null	Tpnv|R868_s1017443_e_1018123_o_Fwd_ann_ID_R868_mg356_gene_product_EOS	TDPO|912_912_undefined_product_1031926_1032570_forward_MW_24115_annot_thymidine_kinase_EOS	Mimi|YP_003986756_1_[gene=L258]_[protein=thymidine_kinase]_[protein_id=YP_003986756_1]_[location=complement(325935__326612)]	MAMA|L325_complement_337269_337919_Thymidine_kinase_EOS	Shir|BAV62342.1_288_[protein=thymidine_kinase]_[protein_id=BAV62342.1]_[location=complement(329157..329834)]	LTLV|LTV_AFYC01000005.1_prot_EJN40714.1_91_[gene=L210]_[protein=thymidine_kinase]_[protein_id=EJN40714.1]_[location=complement(130546..131223)]	Samb|KF959826.1_cdsid_AHJ39997.1_[protein=thymidine_kinase]_[protein_id=AHJ39997.1]_[location=complement(334387..335064)]	Niem|KT599914.1_prot_ALR83839.1_295_[protein=thymidine_kinase]_[protein_id=ALR83839.1]_[location=complement(367969..368646)]	TRV2|61_225_aa_Rev_89860_90537	Kroo|AKI79024.1_264_[protein=thymidine_kinase]_[protein_id=AKI79024.1]_[location=complement(316374..317024)]	Hiru|HIRU_S704_704_[gene=HIRU_S704]_[protein=thymidine_kinase]_[protein_id=AHA45610.1]_[location=854257..854907]	Kasa|BAV61354.1_288_[protein=thymidine_kinase]_[protein_id=BAV61354.1]_[location=complement(329307_329984)]	Bomb|KU761889.1_prot_AMZ02707.1_256_[protein=thymidine_kinase]_[protein_id=AMZ02707.1]_[location=complement(327591..328268)]_EOS	null	Monv|c5_JN885998.1_cdsid_AEX62965.1_[gene=mv_R761]_[protein=thymidine_kinase]_[protein_id=AEX62965.1]_[location=337569..338189]	Saud|AQN68180.1_318_[protein=thymidine_kinase]_[protein_id=AQN68180.1]_[location=complement(320056..320676)]	GLTV|glt_00658_655_[gene=glt_00658]_[protein=thymidine_kinase-like_protein]_[protein_id=AGF85466.1]_[location=705342..705962]	Mega|YP_004894407_1_gene_mg356_protein_thymidine_kinase_protein_id_YP_004894407_1_location_complement_365324_365992_EOS	CE7V|IB-c2_Courdo7_JN885991.1_cdsid_AEX61471.1_[gene=c7_L407]_[protein=thymidine_kinase]_[protein_id=AEX61471.1]_[location=complement(75264..75932)]	TRV1|gene343_222_aa_For_429390_430058	LBA1|0336_thymidine_kinase_org:Megavirus_LBA111_coord:[333499_334167_-1_EOS	CE11|CE11_00368_362_[gene=CE11_00368]_[protein=thymidine_kinase]_[protein_id=AFX92396.1]_[location=complement(353693..354361)]	Powa|ANB50474.1_312_[protein=hypothetical_protein]_[protein_id=ANB50474.1]_[location=complement(353661..354329)]
41	5	6	0.305	155371725	NCVOG1239				NCVO|gi|155371725|ref|YP_001427259_1|_hypothetical_protein_ATCV1_Z778L_[Acanthocystis_turfacea_Chlorella_virus_1],NCVO|gi|448935131|gb|AGE58682_1|_hypothetical_protein_PBCVNYs1_315L_[Paramecium_bursaria_Chlorella_virus_NYs1]	null	OLV1|HQ704806.1_cdsid_ADX06610.1_[gene=162286324]_[protein=hypothetical_protein]_[protein_id=ADX06610.1]_[location=15004..15414]	null	null	null	null	null	null	null	Klosn|4_g_Klosneuvirus_4_50_s48162_e48536_o_Fwd_ann_hypothetical	null	Indi|6_g_Indivirus_6_25_s28207_e28578_o_Fwd_ann_hypothetical	Hoko|4_g_Hokovirus_4_33_s37861_e38304_o_Fwd_ann_hypothetical	null	null	null	null	null	null	null	null	null	null	null	null	null	null	null	null	null	null	null	null	null	null	null	null
42	8	10	0.7	508181918	NCVOG0317	NCVOG0317			NCVO|gi|508181918_|ref_|YP_008052437_1_|_disulfide_isomerase_[Phaeocystis_globosa_virus],NCVO|gi|357292450_|gb_|AET73786_1_|_hypothetical_protein_PGBG_00078_[Phaeocystis_globosa_virus_14T],NCVO|gi|357289655_|gb_|AET72968_1_|_hypothetical_protein_PGAG_00078_[Phaeocystis_globosa_virus_12T]	mimC|95975_Phaglob357289655_|gb_|AET72968_1_|_hypothetical_protein_PGAG_00078_[Phaeocystis_globosa_virus_12T]	null	null	null	PG12|AET72968.1_[gene=PGAG_00078]_[protein=hypothetical_protein]_[protein_id=AET72968.1]_[location=complement(145752..146264)]	PG14|AET73786.1_[gene=PGBG_00078]_[protein=hypothetical_protein]_[protein_id=AET73786.1]_[location=complement(189033..189545)]	PG16|YP_008052437.1_118_[gene=PGCG_00118]_[protein=disulfide_isomerase]_[protein_id=YP_008052437.1]_[location=complement(145493_146005)]	CEV|prot_CeV_213_213_[gene=ceV_213]_[protein=Protein_Disulfide_Isomerase_(PDIa)]_[protein_id=YP_009173468.1]_[location=complement(195796..196305)]_EOS	null	Klosn|1_68_s88914_e89366_o_Fwd_ann_Thioredoxin_cog__ncvog_NCVOG0317_mimiCOG_mimiCOG10035_pfam_pfam00085__EOS	Cato|2_g_Catovirus_2_300_s339428_e339865_o_Rev_ann_Thioredoxin_cog__ncvog_NCVOG0317_mimiCOG_mimiCOG10035_pfam_pfam00085__EOS	null	null	null	null	null	null	null	null	null	null	null	null	null	null	null	null	null	null	null	null	null	null	null	null	null	null
43	25	32	0.12	350611098	NCVOG0158	NCVOG0158			NCVO|gi|350611098_|gb_|AEQ32542_1_|_hypothetical_protein_[Megavirus_chiliensis],NCVO|gi|351737584_|gb_|AEQ60619_1_|_hypothetical_protein_[Acanthamoeba_castellanii_mamavirus],NCVO|gi|311977819_|ref_|YP_003986939_1_|_hypothetical_protein_[Acanthamoeba_polyphaga_mimivirus],NCVO|gi|441432311_|ref_|YP_007354353_1_|_hypothetical_protein_Moumou_00380_[Acanthamoeba_polyphaga_moumouvirus]	mimC|43105_Megavir350611098_|gb_|AEQ32542_1_|_hypothetical_protein_[Megavirus_chiliensis],mimC|53701_Mimivir311977819_|ref_|YP_003986939_1_|_hypothetical_protein_[Acanthamoeba_polyphaga_mimivirus],mimC|21446_Mamavir351737584_|gb_|AEQ60619_1_|_hypothetical_protein_[Acanthamoeba_castellanii_mamavirus],mimC|64386_Moumou_gene_367_|_hypothetical_protein	null	null	null	null	null	null	null	null	Klosn|1_24_s25938_e26666_o_Rev_ann_hypothetical	null	null	null	null	Tpnv|R689_s809429_e_810625_o_Fwd_ann_ID_R689_hypothetical_protein_c7_L528_EOS	TDPO|732_732_undefined_product_822976_824172_forward_MW_46728_annot_hypothetical_protein_EOS	Mimi|YP_003986939_1_[gene=R435]_[protein=hypothetical_protein]_[protein_id=YP_003986939_1]_[location=567636__568859]	MAMA|R518_576657_577880_Hypothetical_protein_EOS	Shir|BAV62524.1_470_[protein=hypothetical_protein]_[protein_id=BAV62524.1]_[location=570867..572090]	LTLV|LTV_AFYC01000005.1_prot_EJN40870.1_247_[gene=R366]_[protein=hypothetical_protein]_[protein_id=EJN40870.1]_[location=369935..371158]	null	Niem|KT599914.1_prot_ALR84025.1_481_[protein=hypothetical_protein]_[protein_id=ALR84025.1]_[location=626966..628189]	TRV2|234_407_aa_For_332493_333716	Kroo|AKI79204.1_444_[protein=hypothetical_protein]_[protein_id=AKI79204.1]_[location=556861..558084]	Hiru|HIRU_S521_521_[gene=HIRU_S521]_[protein=hypothetical_protein]_[protein_id=AHA45427.1]_[location=complement(613001..614224)]	Kasa|BAV61536.1_470_[protein=hypothetical_protein]_[protein_id=BAV61536.1]_[location=571017_572240]	Bomb|KU761889.1_prot_AMZ02879.1_428_[protein=hypothetical_protein]_[protein_id=AMZ02879.1]_[location=569301..570524]_EOS,Bomb|KM982402.1_prot_AKI80167.1_438_[protein=hypothetical_protein]_[protein_id=AKI80167.1]_[location=579174..580397]_EOS	Moum|385_422289_423509_	Monv|c5_JN885998.1_cdsid_AEX62841.1_[gene=mv_R636]_[protein=hypothetical_protein]_[protein_id=AEX62841.1]_[location=209550..210536]	Saud|AQN68278.1_416_[protein=hypothetical_protein]_[protein_id=AQN68278.1]_[location=complement(447803..449023)]	GLTV|glt_00563_561_[gene=glt_00563]_[protein=hypothetical_protein]_[protein_id=AGF85372.1]_[location=578924..580156]	Mega|YP_004894506_1_gene_mg455_protein_hypothetical_protein_protein_id_YP_004894506_1_location_complement_498506_499756_EOS	CE7V|IB-c2_Courdo7_JN885991.1_cdsid_AEX61591.1_[gene=c7_L528]_[protein=hypothetical_protein]_[protein_id=AEX61591.1]_[location=complement(203444..204694)]	TRV1|gene240_416_aa_For_297142_298392	LBA1|0444_hypothetical_465114_466364_-1_EOS	CE11|CE11_00480_473_[gene=CE11_00480]_[protein=hypothetical_protein]_[protein_id=AFX92507.1]_[location=complement(485053..486303)]	Powa|ANB50569.1_407_[protein=hypothetical_protein]_[protein_id=ANB50569.1]_[location=complement(484089..485330)]
44	4	4	1	322510542	NCVOG0249	NCVOG0249	NCVOG0249	NCVOG0249	NCVO|gi|322510542|gb|ADX05856_1|_putative_VV_A32-like_packaging_ATPase_[Organic_Lake_phycodnavirus_1]	mimC|75261_OLPV1_322510542_|gb_|ADX05856_1_|_putative_VV_A32-like_packaging_ATPase_[Organic_Lake_phycodnavirus_1]	null	YLMV|YP_009174062.1_25_[gene=AR680_gp025]_[protein=putative_VV_A32-like_packaging_ATPase]_[protein_id=YP_009174062.1]_[location=complement(14400..15239)]	null	null	null	null	CEV|prot_CeV_125_125_[gene=ceV_125]_[protein=putative_VV_A32-like_packaging_ATPase]_[protein_id=YP_009173380.1]_[location=120461..121297]_EOS	null	null	null	null	null	null	null	null	null	null	null	null	null	null	null	null	null	null	null	null	null	null	null	null	null	null	null	null	null
45	10	12	0.328	508181982	NCVOG1083	NCVOG1083			NCVO|gi|508181982_|ref_|YP_008052501_1_|_hypothetical_protein_PGCG_00183_[Phaeocystis_globosa_virus],NCVO|gi|357292518_|gb_|AET73854_1_|_hypothetical_protein_PGBG_00146_[Phaeocystis_globosa_virus_14T],NCVO|gi|357289718_|gb_|AET73031_1_|_hypothetical_protein_PGAG_00142_[Phaeocystis_globosa_virus_12T]	mimC|95912_Phaglob357289718_|gb_|AET73031_1_|_hypothetical_protein_PGAG_00142_[Phaeocystis_globosa_virus_12T]	null	YLMV|YP_009174085.1_48_[gene=AR680_gp048]_[protein=hypothetical_protein]_[protein_id=YP_009174085.1]_[location=complement(30963..31688)]	OLV2|ADX06282.1_[gene=162300212]_[protein=hypothetical_protein]_[protein_id=ADX06282.1]_[location=complement(89919..90389)]_EOS	PG12|AET73031.1_[gene=PGAG_00142]_[protein=hypothetical_protein]_[protein_id=AET73031.1]_[location=204912..205598]	PG14|AET73854.1_[gene=PGBG_00146]_[protein=hypothetical_protein]_[protein_id=AET73854.1]_[location=248189..248875]	PG16|YP_008052501.1_182_[gene=PGCG_00183]_[protein=hypothetical_protein]_[protein_id=YP_008052501.1]_[location=204656_205342]	CEV|prot_CeV_111_111_[gene=ceV_111]_[protein=hypothetical_protein]_[protein_id=YP_009173366.1]_[location=108372..109073]_EOS	null	Klosn|1_123_s139788_e140762_o_Rev_ann_hypothetical	Cato|2_g_Catovirus_2_315_s362690_e363475_o_Rev_ann_hypothetical	null	null	null	null	null	null	null	null	null	null	null	null	null	null	null	null	null	null	null	null	null	null	null	null	null	null
46	2	2	1	313768088					NCVO|gi|313768088|ref|YP_004061519_1|_hypothetical_protein_BpV1_089c_[Bathycoccus_sp_RCC1105_virus_BpV1]	null	null	YLMV|YP_009174087.1_50_[gene=AR680_gp050]_[protein=hypothetical_protein]_[protein_id=YP_009174087.1]_[location=complement(32878..33258)]	null	null	null	null	null	null	null	null	null	null	null	null	null	null	null	null	null	null	null	null	null	null	null	null	null	null	null	null	null	null	null	null	null	null
47	4	4	0.5	310831090	NCVOG0632	NCVOG0632			NCVO|gi|310831090_|ref_|YP_003969733_1_|_hypothetical_protein_crov101_[Cafeteria_roenbergensis_virus_BV-PW1]	null	null	null	null	null	null	null	null	null	Klosn|1_126_s143027_e143431_o_Fwd_ann_hypothetical	Cato|2_g_Catovirus_2_319_s367099_e367719_o_Rev_ann_hypothetical	Indi|1_42_s45771_e46172_o_Fwd_ann_hypothetical	null	null	null	null	null	null	null	null	null	null	null	null	null	null	null	null	null	null	null	null	null	null	null	null	null
48	7	9	0.667	508181977	NCVOG0635				NCVO|gi|508181977_|ref_|YP_008052496_1_|_DNA-directed_RNA_polymerase_II_subunit_D_[Phaeocystis_globosa_virus],NCVO|gi|357292513_|gb_|AET73849_1_|_hypothetical_protein_PGBG_00141_[Phaeocystis_globosa_virus_14T],NCVO|gi|357289713_|gb_|AET73026_1_|_hypothetical_protein_PGAG_00137_[Phaeocystis_globosa_virus_12T]	mimC|95917_Phaglob357289713_|gb_|AET73026_1_|_hypothetical_protein_PGAG_00137_[Phaeocystis_globosa_virus_12T]	null	YLMV|YP_009174090.1_53_[gene=AR680_gp053]_[protein=putative_DNA-directed_RNA_polymerase_II_subunit_D]_[protein_id=YP_009174090.1]_[location=34250..35266]	null	PG12|AET73026.1_[gene=PGAG_00137]_[protein=hypothetical_protein]_[protein_id=AET73026.1]_[location=complement(200125..201246)]	PG14|AET73849.1_[gene=PGBG_00141]_[protein=hypothetical_protein]_[protein_id=AET73849.1]_[location=complement(243402..244523)]	PG16|YP_008052496.1_177_[gene=PGCG_00178]_[protein=DNA-directed_RNA_polymerase_II_subunit_D]_[protein_id=YP_008052496.1]_[location=complement(199869_200990)]	CEV|prot_CeV_107_107_[gene=ceV_107]_[protein=QP-repeat_containing_DNA-directed_RNA_polymerase_II_subunit_D]_[protein_id=YP_009173362.1]_[location=complement(104627..105967)]_EOS	null	null	null	null	null	null	null	null	null	null	null	null	null	null	null	null	null	null	null	null	null	null	null	null	null	null	null	null	null
49	25	32	0.21	441432272	NCVOG0635				NCVO|gi|441432272|ref|YP_007354314_1|_DNA_directed_RNA_polymerase_subunit_L_[Acanthamoeba_polyphaga_moumouvirus],NCVO|gi|350612044_|gb_|AEQ33488_1_|_putative_DNA_directed_RNA_polymerase_subunit_[Megavirus_chiliensis],NCVO|gi|351737622_|gb_|AEQ60657_1_|_DNA_directed_RNA_polymerase_subunit_L_[Acanthamoeba_castellanii_mamavirus],NCVO|gi|311977857_|ref_|YP_003986977_1_|_putative_DNA_directed_RNA_poly…	mimC|64348_Moumou_gene_327_|_DNA_directed_RNA_polymerase_subunit_L,mimC|42314_Megavir350612044_|gb_|AEQ33488_1_|_putative_DNA_directed_RNA_polymerase_subunit_[Megavirus_chiliensis],mimC|53663_Mimivir311977857_|ref_|YP_003986977_1_|_putative_DNA_directed_RNA_polymerase_subunit_[Acanthamoeba_polyphaga_mimivirus],mimC|21408_Mamavir351737622_|gb_|AEQ60657_1_|_DNA_directed_RNA_polymerase_subunit_L_[Ac…	null	null	null	null	null	null	null	null	Klosn|1_128_s144171_e145196_o_Fwd_ann_DNA	null	Indi|1_45_s47946_e48926_o_Fwd_ann_DNA	Hoko|2_g_Hokovirus_2_111_s125969_e126979_o_Fwd_ann_DNA	null	Tpnv|R776_s900400_e_901488_o_Fwd_ann_ID_R776_dna_directed_rna_polymerase_subunit_EOS	TDPO|817_817_undefined_product_911890_912978_forward_MW_42272_annot_hypothetical_protein_EOS	Mimi|YP_003986977_1_[gene=R470]_[protein=putative_DNA_directed_RNA_polymerase_subunit]_[protein_id=YP_003986977_1]_[location=616125__617198]	MAMA|R556_625144_626217_DNA_directed_RNA_polymerase_subunit_L_EOS	Shir|BAV62562.1_508_[protein=putative_DNA_directed_RNA_polymerase_subunit_L]_[protein_id=BAV62562.1]_[location=619356..620429]	LTLV|LTV_AFYC01000005.1_prot_EJN40904.1_281_[gene=R400]_[protein=DNA_directed_RNA_polymerase_subunit_L]_[protein_id=EJN40904.1]_[location=418418..419491]	Samb|KF959826.1_cdsid_AHJ40151.1_[protein=putative_DNA-directed_RNA_polymerase_subunit]_[protein_id=AHJ40151.1]_[location=630781..631854]	Niem|KT599914.1_prot_ALR84060.1_516_[protein=putative_DNA_directed_RNA_polymerase_subunit]_[protein_id=ALR84060.1]_[location=675455..676528]	TRV2|270_357_aa_For_380994_382067	Kroo|AKI79241.1_481_[protein=DNA_directed_RNA_polymerase_subunit_l]_[protein_id=AKI79241.1]_[location=605527..606435]	Hiru|HIRU_S483_483_[gene=HIRU_S483]_[protein=DNA-directed_RNA_polymerase_subunit_L]_[protein_id=AHA45389.1]_[location=complement(564644..565717)]	Kasa|BAV61574.1_508_[protein=putative_DNA_directed_RNA_polymerase_subunit]_[protein_id=BAV61574.1]_[location=619506_620579]	Bomb|KU761889.1_prot_AMZ02914.1_463_[protein=putative_DNA_directed_RNA_polymerase_subunit]_[protein_id=AMZ02914.1]_[location=617790..618863]_EOS,Bomb|KM982402.1_prot_AKI80203.1_474_[protein=putative_DNA_directed_RNA_polymerase_subunit]_[protein_id=AKI80203.1]_[location=627813..628886]_EOS	Moum|343_373786_374874_	Monv|c5_JN885998.1_cdsid_AEX62890.1_[gene=mv_R685]_[protein=putative_DNA-directed_RNA_polymerase_subunit]_[protein_id=AEX62890.1]_[location=257902..258990]	Saud|AQN68237.1_375_[protein=DNA_directed_RNA_polymerase_subunit_L]_[protein_id=AQN68237.1]_[location=complement(399319..400407)]	GLTV|glt_00602_600_[gene=glt_00602]_[protein=directed_RNA_polymerase_subunit_L]_[protein_id=AGF85411.1]_[location=626655..627743]	Mega|YP_004894465_1_gene_mg414_protein_putative_DNA_directed_RNA_polymerase_subunit_protein_id_YP_004894465_1_location_complement_447046_448131_EOS	null	null	LBA1|0397_putative_DNA_directed_RNA_polymerase_subunit_org:Megavirus_LBA111_coord:[413757_414842_-1_EOS	null	Powa|ANB50527.1_365_[protein=hypothetical_protein]_[protein_id=ANB50527.1]_[location=complement(432850..433935)]
50	7	9	0.667	508181975	NCVOG1088	NCVOG1088	NCVOG1088		NCVO|gi|508181975|ref|YP_008052494_1|_hypothetical_protein_PGCG_00176_[Phaeocystis_globosa_virus],NCVO|gi|357292511|gb|AET73847_1|_hypothetical_protein_PGBG_00139_[Phaeocystis_globosa_virus_14T],NCVO|gi|357289711|gb|AET73024_1|_hypothetical_protein_PGAG_00135_[Phaeocystis_globosa_virus_12T]	mimC|95919_Phaglob357289711_|gb_|AET73024_1_|_hypothetical_protein_PGAG_00135_[Phaeocystis_globosa_virus_12T]	null	YLMV|YP_009174092.1_55_[gene=AR680_gp055]_[protein=hypothetical_protein]_[protein_id=YP_009174092.1]_[location=complement(35637..36620)]	null	PG12|AET73024.1_[gene=PGAG_00135]_[protein=hypothetical_protein]_[protein_id=AET73024.1]_[location=198615..199898]	PG14|AET73847.1_[gene=PGBG_00139]_[protein=hypothetical_protein]_[protein_id=AET73847.1]_[location=241892..243175]	PG16|YP_008052494.1_175_[gene=PGCG_00176]_[protein=hypothetical_protein]_[protein_id=YP_008052494.1]_[location=198359_199642]	CEV|prot_CeV_106_106_[gene=ceV_106]_[protein=hypothetical_protein]_[protein_id=YP_009173361.1]_[location=103383..104594]_EOS	null	null	null	null	null	null	null	null	null	null	null	null	null	null	null	null	null	null	null	null	null	null	null	null	null	null	null	null	null
51	7	7	0.429	310831470	NCVOG1088	NCVOG1088	NCVOG1088		NCVO|gi|310831470|ref|YP_003970113_1|_hypothetical_protein_crov480_[Cafeteria_roenbergensis_virus_BV-PW1]	mimC|10064_Cafro310831470_|ref_|YP_003970113_1_|_hypothetical_protein_crov480_[Cafeteria_roenbergensis_virus_BV-PW1]	null	null	null	null	null	null	null	null	Klosn|1_129_s145218_e146606_o_Rev_ann_RNA	Cato|2_g_Catovirus_2_322_s369562_e370905_o_Rev_ann_hypothetical	Indi|1_46_s48928_e50271_o_Rev_ann_RNA	Hoko|2_g_Hokovirus_2_105_s121315_e122730_o_Fwd_ann_RNA	Crov|YP_003970113.1_[gene=crov480]_[protein=hypothetical_protein]_[protein_id=YP_003970113.1]_[location=531019..532389]_EOS	null	null	null	null	null	null	null	null	null	null	null	null	null	null	null	null	null	null	null	null	null	null	null
52	7	9	0.667	508181875	NCVOG0022	NCVOG0022	NCVOG0022	NCVOG0022	NCVO|gi|508181875|ref|YP_008052394_1|_major_capsid_protein_MCP2_[Phaeocystis_globosa_virus],NCVO|gi|357292408|gb|AET73744_1|_hypothetical_protein_PGBG_00036_[Phaeocystis_globosa_virus_14T],NCVO|gi|357289612|gb|AET72925_1|_hypothetical_protein_PGAG_00035_[Phaeocystis_globosa_virus_12T]	mimC|96018_Phaglob357289612_|gb_|AET72925_1_|_hypothetical_protein_PGAG_00035_[Phaeocystis_globosa_virus_12T]	null	YLMV|YP_009174114.1_77_[gene=AR680_gp077]_[protein=putative_major_capsid_protein_MCP2]_[protein_id=YP_009174114.1]_[location=52275..53966]	null	PG12|AET72925.1_[gene=PGAG_00035]_[protein=hypothetical_protein]_[protein_id=AET72925.1]_[location=98817..100517]	PG14|AET73744.1_[gene=PGBG_00036]_[protein=hypothetical_protein]_[protein_id=AET73744.1]_[location=142101..143801]	PG16|YP_008052394.1_75_[gene=PGCG_00075]_[protein=major_capsid_protein_MCP2]_[protein_id=YP_008052394.1]_[location=98557_100257]	CEV|prot_CeV_088_88_[gene=ceV_088]_[protein=major_capsid_protein_2]_[protein_id=YP_009173343.1]_[location=complement(84864..86876)]_EOS	null	null	null	null	null	null	null	null	null	null	null	null	null	null	null	null	null	null	null	null	null	null	null	null	null	null	null	null	null
53	2	2	1						null	null	null	null	null	null	null	null	null	null	Klosn|1_55_s71430_e73061_o_Fwd_ann_NCLDV	null	Indi|4_g_Indivirus_4_10_s10572_e12170_o_Rev_ann_NCLDV	null	null	null	null	null	null	null	null	null	null	null	null	null	null	null	null	null	null	null	null	null	null	null	null	null
54	7	9	0.667	508181843	NCVOG5125				NCVO|gi|508181843_|ref_|YP_008052362_1_|_replication_factor_C_large_subunit_[Phaeocystis_globosa_virus],NCVO|gi|357292375_|gb_|AET73711_1_|_hypothetical_protein_PGBG_00003_[Phaeocystis_globosa_virus_14T],NCVO|gi|357289580_|gb_|AET72893_1_|_hypothetical_protein_PGAG_00003_[Phaeocystis_globosa_virus_12T]	mimC|96050_Phaglob357289580_|gb_|AET72893_1_|_hypothetical_protein_PGAG_00003_[Phaeocystis_globosa_virus_12T]	null	YLMV|YP_009174125.1_88_[gene=AR680_gp088]_[protein=putative_replication_factor_C_large_subunit]_[protein_id=YP_009174125.1]_[location=complement(59600..60913)]	null	PG12|AET72893.1_[gene=PGAG_00003]_[protein=hypothetical_protein]_[protein_id=AET72893.1]_[location=51085..52401]	PG14|AET73711.1_[gene=PGBG_00003]_[protein=hypothetical_protein]_[protein_id=AET73711.1]_[location=94374..95690]	PG16|YP_008052362.1_43_[gene=PGCG_00043]_[protein=replication_factor_C_large_subunit]_[protein_id=YP_008052362.1]_[location=50829_52145]	CEV|prot_CeV_082_82_[gene=ceV_082]_[protein=ABC-ATPase_domain_containing_protein]_[protein_id=YP_009173337.1]_[location=76028..77335]_EOS	null	null	null	null	null	null	null	null	null	null	null	null	null	null	null	null	null	null	null	null	null	null	null	null	null	null	null	null	null
55	26	31	0.361	350611557	NCVOG1351	NCVOG1351			NCVO|gi|350611557_|gb_|AEQ33001_1_|_putative_replication_factor_C_large_subunit_[Megavirus_chiliensis],NCVO|gi|351737564_|gb_|AEQ60599_1_|_replication_factor_C_large_subunit_[Acanthamoeba_castellanii_mamavirus],NCVO|gi|311977795_|ref_|YP_003986915_1_|_putative_replication_factor_C_large_subunit_[Acanthamoeba_polyphaga_mimivirus]	mimC|53725_Mimivir311977795_|ref_|YP_003986915_1_|_putative_replication_factor_C_large_subunit_[Acanthamoeba_polyphaga_mimivirus],mimC|21466_Mamavir351737564_|gb_|AEQ60599_1_|_replication_factor_C_large_subunit_[Acanthamoeba_castellanii_mamavirus],mimC|42727_Megavir350611557_|gb_|AEQ33001_1_|_putative_replication_factor_C_large_subunit_[Megavirus_chiliensis]	null	null	null	null	null	null	null	null	Klosn|1_11_s9567_e11006_o_Rev_ann_replication	Cato|2_g_Catovirus_2_268_s311181_e312755_o_Rev_ann_replication	Indi|4_g_Indivirus_4_40_s41677_e43125_o_Fwd_ann_replication	Hoko|2_g_Hokovirus_2_161_s191508_e193529_o_Rev_ann_replication	null	Tpnv|R617_s730570_e_732084_o_Fwd_ann_ID_R617_mg482_gene_product_EOS	TDPO|653_653_undefined_product_739091_740605_forward_MW_58719_annot_putative_replication_factor_C_large_subunit_EOS	Mimi|YP_003986915_1_[gene=R411]_[protein=putative_replication_factor_C_large_subunit]_[protein_id=YP_003986915_1]_[location=542023__543624]	MAMA|R493_553402_555003_Replication_factor_C_large_subunit_EOS	Shir|BAV62500.1_446_[protein=replication_factor_C_large_subunit]_[protein_id=BAV62500.1]_[location=545254..546855]	LTLV|LTV_AFYC01000005.1_prot_EJN40850.1_227_[gene=R346]_[protein=hypothetical_protein]_[protein_id=EJN40850.1]_[location=346685..348286]	Samb|KF959826.1_cdsid_AHJ40102.1_[protein=replication_factor_c_large_subunit]_[protein_id=AHJ40102.1]_[location=555808..557409]	Niem|KT599914.1_prot_ALR84001.1_457_[protein=putative_replication_factor_C_large_subunit]_[protein_id=ALR84001.1]_[location=601353..602954]	TRV2|210_533_aa_For_306185_307786	Kroo|AKI79180.1_420_[protein=replication_factor_c_large_subunit]_[protein_id=AKI79180.1]_[location=532566..534167]	Hiru|HIRU_S547_547_[gene=HIRU_S547]_[protein=putative_replication_factor_C_large_subunit]_[protein_id=AHA45453.1]_[location=complement(638042..639643)]	Kasa|BAV61512.1_446_[protein=replication_factor_c_large_subunit]_[protein_id=BAV61512.1]_[location=545404_547005]	Bomb|KU761889.1_prot_AMZ02855.1_404_[protein=putative_replication_factor_C_large_subunit]_[protein_id=AMZ02855.1]_[location=543688..545289]_EOS,Bomb|KM982402.1_prot_AKI80143.1_414_[protein=putative_replication_factor_c_large_subunit]_[protein_id=AKI80143.1]_[location=552319..553956]_EOS	null	null	Saud|AQN68306.1_444_[protein=putative_replication_factor_c_large_subunit]_[protein_id=AQN68306.1]_[location=complement(474540..476030)]	GLTV|glt_00532_530_[gene=glt_00532]_[protein=factor_C_large_subunit]_[protein_id=AGF85341.1]_[location=551108..552598]	Mega|YP_004894533_1_gene_mg482_protein_putative_replication_factor_C_large_subunit_protein_id_YP_004894533_1_location_complement_525307_526800_EOS	null	TRV1|gene216_497_aa_For_271092_272585	LBA1|0474_putative_replication_factor_C_large_subunit_org:Megavirus_LBA111_coord:[491900_493393_-1_EOS	CE11|CE11_00510_503_[gene=CE11_00510]_[protein=putative_replication_factor_C_large_subunit]_[protein_id=AFX92537.1]_[location=complement(510861..512354)]	Powa|ANB50595.1_433_[protein=hypothetical_protein]_[protein_id=ANB50595.1]_[location=complement(510439..511932)]
56	27	34	0.131	441432318					NCVO|gi|441432318|ref|YP_007354360_1|_poxvirus_late_transcription_factor_VLTF3-like_protein_[Acanthamoeba_polyphaga_moumouvirus],NCVO|gi|350611618|gb|AEQ33062_1|_putative_transcription_factor_[Megavirus_chiliensis],NCVO|gi|508181957|ref|YP_008052476_1|_late_transcription_factor_VLTF3_[Phaeocystis_globosa_virus],NCVO|gi|357292492|gb|AET73828_1|_hypothetical_protein_PGBG_00120_[Phaeocystis_globosa_…	mimC|64391_Moumou_gene_374_|poxvirus_late_transcription_factor_VLTF3-like_protein,mimC|42678_Megavir350611618_|gb_|AEQ33062_1_|_putative_transcription_factor_[Megavirus_chiliensis],mimC|95937_Phaglob357289693_|gb_|AET73006_1_|_hypothetical_protein_PGAG_00117_[Phaeocystis_globosa_virus_12T]	null	YLMV|YP_009174054.1_17_[gene=AR680_gp017]_[protein=putative_late_transcription_factor_VLTF3]_[protein_id=YP_009174054.1]_[location=9425..10543]	OLV2|ADX06360.1_[gene=162319397]_[protein=putative_Poxvirus_related_late_transcription_factor_VLTF3]_[protein_id=ADX06360.1]_[location=complement(146505..147158)]_EOS	PG12|AET73006.1_[gene=PGAG_00117]_[protein=hypothetical_protein]_[protein_id=AET73006.1]_[location=183123..184238]	PG14|AET73828.1_[gene=PGBG_00120]_[protein=hypothetical_protein]_[protein_id=AET73828.1]_[location=226402..227517]	PG16|YP_008052476.1_157_[gene=PGCG_00158]_[protein=late_transcription_factor_VLTF3]_[protein_id=YP_008052476.1]_[location=182867_183982]	CEV|prot_CeV_193_193_[gene=ceV_193]_[protein=Poxvirus_related_late_transcription_factor_VLTF3]_[protein_id=YP_009173448.1]_[location=179899..181017]_EOS	null	null	Cato|2_g_Catovirus_2_281_s320852_e322255_o_Rev_ann_Poxvirus	null	null	null	Tpnv|R683_s802950_e_804215_o_Fwd_ann_ID_R683_mg462_gene_product_EOS	TDPO|726_726_undefined_product_816501_817763_forward_MW_49561_annot_hypothetical_protein_EOS	Mimi|YP_003986933_1_[gene=R429]_[protein=putative_transcription_factor]_[protein_id=YP_003986933_1]_[location=562430__563725]	null	Shir|BAV62518.1_464_[protein=putative_transcription_factor]_[protein_id=BAV62518.1]_[location=565661..566956]	null	Samb|KF959826.1_cdsid_AHJ40119.1_[protein=transcription_factor]_[protein_id=AHJ40119.1]_[location=576527..577822]	Niem|KT599914.1_prot_ALR84019.1_475_[protein=putative_transcription_factor]_[protein_id=ALR84019.1]_[location=621760..623055]	null	Kroo|AKI79197.1_437_[protein=putative_transcription_factor]_[protein_id=AKI79197.1]_[location=551667..552962]	Hiru|HIRU_S528_528_[gene=HIRU_S528]_[protein=putative_transcription_factor]_[protein_id=AHA45434.1]_[location=complement(619017..620312)]	Kasa|BAV61530.1_464_[protein=putative_transcription_factor]_[protein_id=BAV61530.1]_[location=565811_567106]	Bomb|KU761889.1_prot_AMZ02873.1_422_[protein=putative_transcription_factor]_[protein_id=AMZ02873.1]_[location=564095..565390]_EOS,Bomb|KM982402.1_prot_AKI80161.1_432_[protein=putative_transcription_factor]_[protein_id=AKI80161.1]_[location=572806..574101]_EOS	Moum|392_429255_430505_poxvirus	Monv|c5_JN885998.1_cdsid_AEX62833.1_[gene=mv_R628]_[protein=putative_transcription_factor]_[protein_id=AEX62833.1]_[location=202251..203501]	Saud|AQN68285.1_423_[protein=poxvirus_late_transcription_factor_VLTF3-like_protein]_[protein_id=AQN68285.1]_[location=complement(454771..456021)]	GLTV|glt_00554_552_[gene=glt_00554]_[protein=late_transcription_factor_VLTF3-like_protein]_[protein_id=AGF85363.1]_[location=571672..572595]	Mega|YP_004894513_1_gene_mg462_protein_putative_transcription_factor_protein_id_YP_004894513_1_location_complement_506045_507292_EOS	null	TRV1|gene233_415_aa_For_289627_290874	null	CE11|CE11_00487_480_[gene=CE11_00487]_[protein=putative_transcription_factor]_[protein_id=AFX92514.1]_[location=complement(492899..493819)]	Powa|ANB50576.1_414_[protein=hypothetical_protein]_[protein_id=ANB50576.1]_[location=complement(491607..492854)]
57	8	10	0.341	322511048	NCVOG0622				NCVO|gi|322511048_|gb_|ADX06361_1_|_hypothetical_protein_162319399_[Organic_Lake_phycodnavirus_2],NCVO|gi|322510622_|gb_|ADX05936_1_|_hypothetical_protein_162322526_[Organic_Lake_phycodnavirus_1]	mimC|85482_OLPV2_322511048_|gb_|ADX06361_1_|_hypothetical_protein_162319399_[Organic_Lake_phycodnavirus_2],mimC|75181_OLPV1_322510622_|gb_|ADX05936_1_|_hypothetical_protein_162322526_[Organic_Lake_phycodnavirus_1]	null	YLMV|YP_009174055.1_18_[gene=AR680_gp018]_[protein=hypothetical_protein]_[protein_id=YP_009174055.1]_[location=complement(10561..10848)]	OLV2|ADX06361.1_[gene=162319399]_[protein=hypothetical_protein]_[protein_id=ADX06361.1]_[location=146262..146510]_EOS	null	null	null	CEV|prot_CeV_202_202_[gene=ceV_202]_[protein=hypothetical_protein]_[protein_id=YP_009173457.1]_[location=complement(186862..187125)]_EOS	null	Klosn|1_26_s27396_e27599_o_Rev_ann_hypothetical	Cato|2_g_Catovirus_2_279_s320413_e320625_o_Rev_ann_hypothetical	Indi|4_g_Indivirus_4_27_s31054_e31257_o_Fwd_ann_hypothetical	null	null	null	null	null	null	null	null	null	null	null	null	null	null	null	null	null	null	null	null	null	null	null	null	null
58	4	4	1	310831472	NCVOG0635				NCVO|gi|310831472_|ref_|YP_003970115_1_|_putative_DNA-dependent_RNA_polymerase_subunit_Rpb3/Rpb11_[Cafeteria_roenbergensis_virus_BV-PW1]	mimC|10062_Cafro310831472_|ref_|YP_003970115_1_|_putative_DNA-dependent_RNA_polymerase_subunit_Rpb3/Rpb11_[Cafeteria_roenbergensis_virus_BV-PW1]	null	null	null	null	null	null	null	null	null	Cato|2_g_Catovirus_2_321_s368474_e369565_o_Fwd_ann_DNA	null	null	Crov|YP_003970115.1_[gene=crov482]_[protein=putative_DNA-dependent_RNA_polymerase_subunit_Rpb3/Rpb11]_[protein_id=YP_003970115.1]_[location=532944..533921]_EOS	null	null	null	null	null	null	null	null	null	null	null	null	null	null	null	null	null	null	null	null	null	null	null
59	24	32	0.104	350611548	NCVOG2128				NCVO|gi|350611548_|gb_|AEQ32992_1_|_hypothetical_protein_[Megavirus_chiliensis],NCVO|gi|351737462_|gb_|AEQ60497_1_|_hypothetical_protein_[Acanthamoeba_castellanii_mamavirus],NCVO|gi|311977691_|ref_|YP_003986811_1_|_hypothetical_protein_[Acanthamoeba_polyphaga_mimivirus],NCVO|gi|508181968_|ref_|YP_008052487_1_|_hypothetical_protein_PGCG_00169_[Phaeocystis_globosa_virus],NCVO|gi|357292503_|gb_|AET7…	mimC|42735_Megavir350611548_|gb_|AEQ32992_1_|_hypothetical_protein_[Megavirus_chiliensis],mimC|53829_Mimivir311977691_|ref_|YP_003986811_1_|_hypothetical_protein_[Acanthamoeba_polyphaga_mimivirus],mimC|21568_Mamavir351737462_|gb_|AEQ60497_1_|_hypothetical_protein_[Acanthamoeba_castellanii_mamavirus],mimC|95926_Phaglob357289704_|gb_|AET73017_1_|_hypothetical_protein_PGAG_00128_[Phaeocystis_globosa…	null	YLMV|YP_009174104.1_67_[gene=AR680_gp067]_[protein=hypothetical_protein]_[protein_id=YP_009174104.1]_[location=46747..46995]	null	PG12|AET73017.1_[gene=PGAG_00128]_[protein=hypothetical_protein]_[protein_id=AET73017.1]_[location=complement(189275..189544)]	PG14|AET73839.1_[gene=PGBG_00131]_[protein=hypothetical_protein]_[protein_id=AET73839.1]_[location=complement(232553..232822)]	PG16|YP_008052487.1_168_[gene=PGCG_00169]_[protein=hypothetical_protein]_[protein_id=YP_008052487.1]_[location=complement(189019_189288)]	CEV|prot_CeV_099_99_[gene=ceV_099]_[protein=hypothetical_protein]_[protein_id=YP_009173354.1]_[location=complement(94522..94782)]_EOS	null	null	null	null	null	null	Tpnv|L396_s454861_e_455076_o_Rev_ann_ID_L396_hypothetical_protein_mv_L453_EOS	TDPO|420_420_undefined_product_461247_461462_reverse_MW_8332_annot_hypothetical_protein_EOS	Mimi|YP_003986811_1_[gene=L309b]_[protein=hypothetical_protein]_[protein_id=YP_003986811_1]_[location=complement(393544__393759)]	MAMA|L385_complement_404947_405162_Hypothetical_protein_similar_to_Mimivirus_transcript_393487_393766_reverse_EOS	Shir|BAV62396.1_342_[protein=hypothetical_protein]_[protein_id=BAV62396.1]_[location=complement(396766..396981)]	null	Samb|KF959826.1_cdsid_AHJ40033.1_[protein=hypothetical_protein]_[protein_id=AHJ40033.1]_[location=complement(403011..403226)]	null	null	Kroo|AKI79078.1_318_[protein=hypothetical_protein]_[protein_id=AKI79078.1]_[location=complement(384029..384244)]	Hiru|HIRU_S650_650_[gene=HIRU_S650]_[protein=hypothetical_protein]_[protein_id=AHA45556.1]_[location=787906..788121]	Kasa|BAV61408.1_342_[protein=hypothetical_protein]_[protein_id=BAV61408.1]_[location=complement(396916_397131)]	Bomb|KM982402.1_prot_AKI80043.1_314_[protein=hypothetical_protein]_[protein_id=AKI80043.1]_[location=complement(403864..404079)]_EOS	null	Monv|c5_JN885998.1_cdsid_AEX62658.1_[gene=mv_L453]_[protein=hypothetical_protein]_[protein_id=AEX62658.1]_[location=complement(28272..28487)]	Saud|AQN68421.1_559_[protein=hypothetical_protein]_[protein_id=AQN68421.1]_[location=629537..629752]	GLTV|glt_00402_400_[gene=glt_00402]_[protein=hypothetical_protein]_[protein_id=AGF85211.1]_[location=complement(397616..397831)]	Mega|YP_004894649_1_gene_mg598_protein_hypothetical_protein_protein_id_YP_004894649_1_location_690989_691159_EOS	CE7V|IB-c2_Courdo7_JN885991.1_cdsid_AEX61779.1_[gene=c7_R716]_[protein=hypothetical_protein]_[protein_id=AEX61779.1]_[location=389709..389924]	null	LBA1|0607_hypothetical_654789_655004_1_EOS	CE11|CE11_00649_641_[gene=CE11_00649]_[protein=hypothetical_protein]_[protein_id=AFX92675.1]_[location=673040..673255]	null
60	2	2	1						null	null	null	YLMV|YP_009174131.1_94_[gene=AR680_gp094]_[protein=putative_DNA_gyrase/DNA_topoisomerase_IV_subunit_A]_[protein_id=YP_009174131.1]_[location=complement(65433..67364)]	OLV2|ADX06309.1_[gene=162300266]_[protein=DNA_gyrase_B_domain-containing_protein]_[protein_id=ADX06309.1]_[location=complement(111902..113353)]_EOS	null	null	null	null	null	null	null	null	null	null	null	null	null	null	null	null	null	null	null	null	null	null	null	null	null	null	null	null	null	null	null	null	null
61	3	3	1						null	null	OLV1|HQ704808.1_cdsid_ADX06678.1_[gene=162309601]_[protein=putative_disulphide_isomerase]_[protein_id=ADX06678.1]_[location=15636..16064]	null	null	null	null	PG16|YP_008052631.1_312_[gene=PGCG_00313]_[protein=disulfide_isomerase]_[protein_id=YP_008052631.1]_[location=complement(358955_359401)]	CEV|prot_CeV_052_52_[gene=ceV_052]_[protein=putative_thioredoxin]_[protein_id=YP_009173307.1]_[location=complement(53749..54138)]_EOS	null	null	null	null	null	null	null	null	null	null	null	null	null	null	null	null	null	null	null	null	null	null	null	null	null	null	null	null	null
62	30	39	0.124	310831492					NCVO|gi|310831492_|ref_|YP_003970135_1_|_putative_bifunctional_dihydrofolate_reductase/thymidylate_synthase_[Cafeteria_roenbergensis_virus_BV-PW1],NCVO|gi|351737654_|gb_|AEQ60689_1_|_Thymidylate_synthase_[Acanthamoeba_castellanii_mamavirus],NCVO|gi|311977889_|ref_|YP_003987009_1_|_bifunctional_dihydrofolate_reductase-thymidylate_synthase_[Acanthamoeba_polyphaga_mimivirus],NCVO|gi|441432242_|ref_|…	mimC|53634_Mimivir311977889_|ref_|YP_003987009_1_|_bifunctional_dihydrofolate_reductase-thymidylate_synthase_[Acanthamoeba_polyphaga_mimivirus],mimC|21379_Mamavir351737654_|gb_|AEQ60689_1_|_Thymidylate_synthase_[Acanthamoeba_castellanii_mamavirus],mimC|64318_Moumou_gene_298_|bifunctional_dihydrofolate_reductase-thymidylate_synthase,mimC|43095_Megavir350611111_|gb_|AEQ32555_1_|_bifunctional_dihydr…	null	null	null	null	null	null	null	DMWi|AB-566-O17_lcl|KY565518.1_prot_ARR74951.1_3_[gene=SAGO17_0031]_[protein=hypothetical_protein]_[protein_id=ARR74951.1]_[location=1124..1993]	Klosn|2_g_Klosneuvirus_2_167_s183094_e184332_o_Rev_ann_thymidylate	Cato|2_g_Catovirus_2_171_s184402_e185556_o_Rev_ann_thymidylate	Indi|2_g_Indivirus_2_18_s22521_e24038_o_Fwd_ann_thymidylate	Hoko|3_g_Hokovirus_3_121_s169550_e170911_o_Rev_ann_Thymidylate	Crov|YP_003970135.1_[gene=crov502]_[protein=putative_bifunctional_dihydrofolate_reductase/thymidylate_synthase]_[protein_id=YP_003970135.1]_[location=559466..560824]_EOS	Tpnv|R829_s967887_e_969467_o_Fwd_ann_ID_R829_bifunctional_dihydrofolate_reductase-thymidylate_synthase_EOS	TDPO|872_872_undefined_product_980698_982296_forward_MW_61684_annot_bifunctional_dihydrofolate_reductase-thymidylate_synthase_EOS	Mimi|YP_003987009_1_[gene=R497]_[protein=bifunctional_dihydrofolate_reductase-thymidylate_synthase]_[protein_id=YP_003987009_1]_[location=662105__663796]	MAMA|R589_671117_672808_Thymidylate_synthase_EOS	Shir|BAV62594.1_540_[protein=bifunctional_dihydrofolate_reductase-thymidylate_synthase]_[protein_id=BAV62594.1]_[location=665336..667027]	LTLV|LTV_AFYC01000005.1_prot_EJN40931.1_308_[gene=R427]_[protein=thymidylate_synthase]_[protein_id=EJN40931.1]_[location=464385..466076]	null	Niem|KT599914.1_prot_ALR84086.1_542_[protein=thymidylate_synthase]_[protein_id=ALR84086.1]_[location=721435..723126]	TRV2|296_563_aa_For_425538_427229	Kroo|AKI79273.1_513_[protein=bifunctional_dihydrofolate_reductase-thymidylate_synthase]_[protein_id=AKI79273.1]_[location=651301..652992]	Hiru|HIRU_S452_452_[gene=HIRU_S452]_[protein=bifunctional_dihydrofolate_reductase-thymidylate_synthase]_[protein_id=AHA45358.1]_[location=complement(518034..519725)]	Kasa|BAV61606.1_540_[protein=bifunctional_dihydrofolate_reductase-thymidylate_synthase]_[protein_id=BAV61606.1]_[location=665486_667177]	Bomb|KU761889.1_prot_AMZ02940.1_489_[protein=bifunctional_dihydrofolate_reductase-thymidylate_synthase]_[protein_id=AMZ02940.1]_[location=663770..665461]_EOS,Bomb|KM982402.1_prot_AKI80230.1_501_[protein=bifunctional_dihydrofolate_reductase-thymidylate_synthase]_[protein_id=AKI80230.1]_[location=673748..675439]_EOS	Moum|313_330567_332147_bifunctional	Monv|c5_JN885998.1_cdsid_AEX62929.1_[gene=mv_R724]_[protein=bifunctional_dihydrofolate_reductase-thymidylate_synthase]_[protein_id=AEX62929.1]_[location=300652..302232]	Saud|AQN68207.1_345_[protein=bifunctional_dihydrofolate_reductase-thymidylate_synthase]_[protein_id=AQN68207.1]_[location=complement(356068..357648)]	GLTV|glt_00631_629_[gene=glt_00631]_[protein=dihydrofolate_reductase-thymidylate_synthase]_[protein_id=AGF85440.1]_[location=668664..670388]	Mega|YP_004894431_1_gene_mg380_protein_bifunctional_dihydrofolate_reductase-thymidylate_synthase_protein_id_YP_004894431_1_location_complement_399187_400932_EOS	CE7V|IB-c2_Courdo7_JN885991.1_cdsid_AEX61502.1_[gene=c7_L439]_[protein=bifunctional_dihydrofolate_reductase-thymidylate_synthase]_[protein_id=AEX61502.1]_[location=complement(108819..110564)]	TRV1|gene319_343_aa_For_395162_396193	LBA1|0361_bifunctional_dihydrofolate_reductase-thymidylate_synthase_org:Megavirus_LBA111_coord:[367363_369108_-1_EOS	CE11|CE11_00395_388_[gene=CE11_00395]_[protein=bifunctional_dihydrofolate_reductase-thymidylate_synthase]_[protein_id=AFX92422.1]_[location=complement(387425..389170)]	Powa|ANB50498.1_336_[protein=bifunctional_dihydrofolate_reductase-thymidylate_synthase]_[protein_id=ANB50498.1]_[location=complement(386017..387762)]
63	25	32	0.212	351737627					NCVO|gi|351737627_|gb_|AEQ60662_1_|_asparagine_synthase_[Acanthamoeba_castellanii_mamavirus],NCVO|gi|311977862_|ref_|YP_003986982_1_|_glutamine-dependent_asparagine_synthetase_[Acanthamoeba_polyphaga_mimivirus],NCVO|gi|350611615_|gb_|AEQ33059_1_|_glutamine-dependent_asparagine_synthetase_[Megavirus_chiliensis],NCVO|gi|441432266_|ref_|YP_007354308_1_|_asparagine_synthase_[Acanthamoeba_polyphaga_mo…	mimC|53658_Mimivir311977862_|ref_|YP_003986982_1_|_glutamine-dependent_asparagine_synthetase_[Acanthamoeba_polyphaga_mimivirus],mimC|21403_Mamavir351737627_|gb_|AEQ60662_1_|_asparagine_synthase_[Acanthamoeba_castellanii_mamavirus],mimC|42680_Megavir350611615_|gb_|AEQ33059_1_|_glutamine-dependent_asparagine_synthetase_[Megavirus_chiliensis],mimC|64342_Moumou_gene_321_|_asparagine_synthase	null	null	null	null	null	null	null	null	null	null	null	Hoko|3_g_Hokovirus_3_148_s200567_e202186_o_Fwd_ann_asparagine	null	Tpnv|R781_s911029_e_912660_o_Fwd_ann_ID_R781_glutamine-dependent_asparagine_synthetase_EOS	TDPO|822_822_undefined_product_922547_924178_forward_MW_62229_annot_glutamine-dependent_asparagine_synthetase_EOS	Mimi|YP_003986982_1_[gene=R475]_[protein=glutamine-dependent_asparagine_synthetase]_[protein_id=YP_003986982_1]_[location=625972__627624]	MAMA|R561_635002_636654_Asparagine_synthase_glutamine_hydrolysing_EOS	Shir|BAV62567.1_513_[protein=glutamine-dependent_asparagine_synthetase]_[protein_id=BAV62567.1]_[location=629203..630855]	LTLV|LTV_AFYC01000005.1_prot_EJN40910.1_287_[gene=R406]_[protein=asparagine_synthase_(glutamine_hydrolysing)]_[protein_id=EJN40910.1]_[location=428276..429928]	null	Niem|KT599914.1_prot_ALR84065.1_521_[protein=glutamine-dependent_asparagine_synthetase]_[protein_id=ALR84065.1]_[location=685302..686954]	TRV2|275_550_aa_For_390828_392480	Kroo|AKI79246.1_486_[protein=glutamine-dependent_asparagine_synthetase]_[protein_id=AKI79246.1]_[location=615209..616861]	Hiru|HIRU_S478_478_[gene=HIRU_S478]_[protein=glutamine-dependent_asparagine_synthetase]_[protein_id=AHA45384.1]_[location=complement(554206..555858)]	Kasa|BAV61579.1_513_[protein=glutamine-dependent_asparagine_synthetase]_[protein_id=BAV61579.1]_[location=629353_631005]	Bomb|KM982402.1_prot_AKI80208.1_479_[protein=glutamine-dependent_asparagine_synthetase]_[protein_id=AKI80208.1]_[location=637656..639308]_EOS,Bomb|KU761889.1_prot_AMZ02919.1_468_[protein=glutamine-dependent_asparagine_synthetase]_[protein_id=AMZ02919.1]_[location=627637..629289]_EOS	Moum|337_363649_365277_	Monv|c5_JN885998.1_cdsid_AEX62897.1_[gene=mv_R692]_[protein=glutamine-dependent_asparagine_synthetase]_[protein_id=AEX62897.1]_[location=267500..269128]	Saud|AQN68232.1_370_[protein=asparagine_synthase]_[protein_id=AQN68232.1]_[location=complement(389181..390809)]	GLTV|glt_00607_605_[gene=glt_00607]_[protein=synthase]_[protein_id=AGF85416.1]_[location=636198..637826]	Mega|YP_004894460_1_gene_mg409_protein_glutamine-dependent_asparagine_synthetase_protein_id_YP_004894460_1_location_complement_436824_438467_EOS	CE7V|IB-c2_Courdo7_JN885991.1_cdsid_AEX61534.1_[gene=c7_L471]_[protein=glutamine-dependent_asparagine_synthetase]_[protein_id=AEX61534.1]_[location=complement(143728..145371)]	TRV1|gene293_446_aa_For_358377_359717	LBA1|0392_glutamine-dependent_asparagine_synthetase_org:Megavirus_LBA111_coord:[403539_405182_-1_EOS	CE11|CE11_00425_418_[gene=CE11_00425]_[protein=glutamine-dependent_asparagine_synthetase]_[protein_id=AFX92452.1]_[location=complement(423349..424992)]	Powa|ANB50522.1_360_[protein=glutamine-dependent_asparagine_synthetase]_[protein_id=ANB50522.1]_[location=complement(422554..424197)]
64	28	35	0.251	350611400					NCVO|gi|350611400|gb|AEQ32844_1|_DNA_topoisomerase_2_[Megavirus_chiliensis],NCVO|gi|351737633|gb|AEQ60668_1|_Topoisomerase_II_[Acanthamoeba_castellanii_mamavirus],NCVO|gi|311977868|ref|YP_003986988_1|_DNA_topoisomerase_2_[Acanthamoeba_polyphaga_mimivirus],NCVO|gi|441432261|ref|YP_007354303_1|_DNA_topoisomerase_2_[Acanthamoeba_polyphaga_moumouvirus]	mimC|42859_Megavir350611400_|gb_|AEQ32844_1_|_DNA_topoisomerase_2_[Megavirus_chiliensis],mimC|53652_Mimivir311977868_|ref_|YP_003986988_1_|_DNA_topoisomerase_2_[Acanthamoeba_polyphaga_mimivirus],mimC|21397_Mamavir351737633_|gb_|AEQ60668_1_|_Topoisomerase_II_[Acanthamoeba_castellanii_mamavirus],mimC|64336_Moumou_gene_316_|DNA_topoisomerase_2	null	null	null	null	null	null	null	null	null	Cato|Catovirus_1_1094_s1138759_e1142460_o_Fwd_ann_DNA	Indi|1_56_s64801_e68544_o_Rev_ann_DNA	Hoko|2_g_Hokovirus_2_81_s86189_e90019_o_Fwd_ann_DNA	null	Tpnv|R800_s929022_e_932858_o_Fwd_ann_ID_R800_mg403_gene_product_EOS	TDPO|841_841_undefined_product_940152_944009_forward_MW_147160_annot_hypothetical_protein_EOS	Mimi|YP_003986988_1_[gene=R480]_[protein=DNA_topoisomerase_2]_[protein_id=YP_003986988_1]_[location=634127__637918]	MAMA|R567_643203_646994_Topoisomerase_II_EOS	Shir|BAV62573.1_519_[protein=DNA_topoisomerase_2]_[protein_id=BAV62573.1]_[location=637358..641149]	LTLV|LTV_AFYC01000005.1_prot_EJN40915.1_292_[gene=R411]_[protein=topoisomerase_II]_[protein_id=EJN40915.1]_[location=436477..440268]	Samb|KF959826.1_cdsid_AHJ40156.1_[protein=DNA_topoisomerase_2]_[protein_id=AHJ40156.1]_[location=649514..653305]	Niem|KT599914.1_prot_ALR84070.1_526_[protein=DNA_topoisomerase_2]_[protein_id=ALR84070.1]_[location=693457..697248]	TRV2|280_1263_aa_For_398983_402774	Kroo|AKI79252.1_492_[protein=DNA_topoisomerase_2]_[protein_id=AKI79252.1]_[location=623425..627216]	Hiru|HIRU_S473_473_[gene=HIRU_S473]_[protein=topoisomerase_II]_[protein_id=AHA45379.1]_[location=complement(543912..547703)]	Kasa|BAV61585.1_519_[protein=DNA_topoisomerase_2]_[protein_id=BAV61585.1]_[location=637508_641299]	Bomb|KM982402.1_prot_AKI80213.1_484_[protein=topoisomerase_II]_[protein_id=AKI80213.1]_[location=645785..649573]_EOS,Bomb|KU761889.1_prot_AMZ02924.1_473_[protein=DNA_topoisomerase_2]_[protein_id=AMZ02924.1]_[location=635792..639583]_EOS	Moum|332_354105_357866_DNA	Monv|c5_JN885998.1_cdsid_AEX62906.1_[gene=mv_R701]_[protein=DNA_topoisomerase_2]_[protein_id=AEX62906.1]_[location=274909..277932]	Saud|AQN68226.1_364_[protein=DNA_topoisomerase_2]_[protein_id=AQN68226.1]_[location=complement(379637..383398)]	GLTV|glt_00613_611_[gene=glt_00613]_[protein=topoisomerase_2]_[protein_id=AGF85422.1]_[location=643668..647459]	Mega|YP_004894454_1_gene_mg403_protein_DNA_topoisomerase_2_protein_id_YP_004894454_1_location_complement_426949_430722_EOS	CE7V|IB-c2_Courdo7_JN885991.1_cdsid_AEX61528.1_[gene=c7_L465]_[protein=DNA_topoisomerase_2]_[protein_id=AEX61528.1]_[location=complement(133844..137593)]	TRV1|gene298_1249_aa_For_366129_369878	LBA1|0385_DNA_topoisomerase_2_org:Megavirus_LBA111_coord:[393623_396841_-1_EOS	CE11|CE11_00419_412_[gene=CE11_00419]_[protein=DNA_topoisomerase_2]_[protein_id=AFX92446.1]_[location=complement(413466..417215)]	Powa|ANB50517.1_355_[protein=hypothetical_protein]_[protein_id=ANB50517.1]_[location=complement(412827..416603)]
65	20	25	0.19	351737840	NCVOG0302				NCVO|gi|351737840_|gb_|AEQ60875_1_|_serine-threonine_kinase_[Acanthamoeba_castellanii_mamavirus],NCVO|gi|311978072_|ref_|YP_003987192_1_|_putative_serine/threonine-protein_kinase_[Acanthamoeba_polyphaga_mimivirus],NCVO|gi|350611333_|gb_|AEQ32777_1_|_putative_serine/threonine-protein_kinase_[Megavirus_chiliensis]	mimC|53463_Mimivir311978072_|ref_|YP_003987192_1_|_putative_serine/threonine-protein_kinase_[Acanthamoeba_polyphaga_mimivirus],mimC|21205_Mamavir351737840_|gb_|AEQ60875_1_|_serine-threonine_kinase_[Acanthamoeba_castellanii_mamavirus],mimC|42919_Megavir350611333_|gb_|AEQ32777_1_|_putative_serine/threonine-protein_kinase_[Megavirus_chiliensis]	null	null	null	null	null	null	null	null	null	null	null	null	null	Tpnv|L354_s396440_e_398086_o_Rev_ann_ID_L354_hypothetical_protein_glt_00828_EOS	TDPO|373_373_undefined_product_402624_404270_reverse_MW_64076_annot_cyclin_domain_fused_to_cyclin-dependent_serine/threonine_protein_kinase_EOS	Mimi|YP_003987192_1_[gene=L670]_[protein=putative_serine/threonine-protein_kinase]_[protein_id=YP_003987192_1]_[location=complement(886191__887810)]	MAMA|L782_complement_896223_897842_Serin-Threonin_kinase_with_a_Cyclin_box_on_its_N-terminal_EOS	Shir|BAV62780.1_726_[protein=putative_serine/threonine-protein_kinase]_[protein_id=BAV62780.1]_[location=complement(889620..891239)]	LTLV|LTV_AFYC01000005.1_prot_EJN41082.1_459_[gene=L579]_[protein=hypothetical_protein]_[protein_id=EJN41082.1]_[location=complement(689484..691103)]	Samb|KF959826.1_cdsid_AHJ40292.1_[protein=putative_serine_threonine-protein_kinase]_[protein_id=AHJ40292.1]_[location=complement(906400..907893)]	Niem|KT599914.1_prot_ALR84260.1_716_[protein=putative_serine/threonine-protein_kinase]_[protein_id=ALR84260.1]_[location=complement(945711..947330)]	TRV2|472_539_aa_Rev_648088_649707	Kroo|AKI79454.1_694_[protein=putative_serine/threonine-protein_kinase]_[protein_id=AKI79454.1]_[location=complement(873731..875350)]	Hiru|HIRU_S263_263_[gene=HIRU_S263]_[protein=putative_serine/threonine_protein_kinase]_[protein_id=AHA45169.1]_[location=291835..293454]	Kasa|BAV61794.1_728_[protein=putative_serine/threonine-protein_kinase]_[protein_id=BAV61794.1]_[location=complement(889572_891191)]	Bomb|KU761889.1_prot_AMZ03113.1_662_[protein=putative_serine/threonine-protein_kinase]_[protein_id=AMZ03113.1]_[location=complement(887640..889259)]_EOS,Bomb|KM982402.1_prot_AKI80408.1_679_[protein=putative_serine/threonine-protein_kinase]_[protein_id=AKI80408.1]_[location=complement(900944..902530)]_EOS	null	null	null	null	Mega|YP_004894239_1_gene_mg188_protein_putative_serine/threonine-protein_kinase_protein_id_YP_004894239_1_location_complement_171176_172816_EOS	CE7V|IC_Courdo7_JN885990.1_cdsid_AEX61268.1_[gene=c7_L202]_[protein=putative_serine_threonine_protein_kinase]_[protein_id=AEX61268.1]_[location=complement(136375..138015)]	TRV1|gene926_546_aa_Rev_51746_53386	LBA1|0168_putative_serine/threonine-protein_kinase_org:Megavirus_LBA111_coord:[140674_142314_-1_EOS	null	Powa|ANB50311.1_149_[protein=hypothetical_protein]_[protein_id=ANB50311.1]_[location=complement(159709..161349)]
66	24	31	0.14	350611804	NCVOG0276	NCVOG0276	NCVOG0276		NCVO|gi|350611804|gb|AEQ33248_1|_ribonucleoside-diphosphate_reductase_small_chain_[Megavirus_chiliensis],NCVO|gi|351737466|gb|AEQ60501_1|_ribonucleotide_reductase_small_subunit_[Acanthamoeba_castellanii_mamavirus],NCVO|gi|311977695|ref|YP_003986815_1|_ribonucleoside-diphosphate_reductase_small_chain_[Acanthamoeba_polyphaga_mimivirus],NCVO|gi|441432445|ref|YP_007354487_1|_ribonucleotide_reductase_…	mimC|42521_Megavir350611804_|gb_|AEQ33248_1_|_ribonucleoside-diphosphate_reductase_small_chain_[Megavirus_chiliensis],mimC|53825_Mimivir311977695_|ref_|YP_003986815_1_|_ribonucleoside-diphosphate_reductase_small_chain_[Acanthamoeba_polyphaga_mimivirus],mimC|21564_Mamavir351737466_|gb_|AEQ60501_1_|_ribonucleotide_reductase_small_subunit_[Acanthamoeba_castellanii_mamavirus],mimC|64509_Moumou_gene_4…	null	null	null	null	null	null	null	null	null	null	null	null	null	Tpnv|L402_s459514_e_460734_o_Rev_ann_ID_L402_ribonucleotide_reductase_small_subunit_EOS	TDPO|426_426_undefined_product_465850_467070_reverse_MW_47396_annot_ribonucleotide_reductase_small_subunit_EOS	Mimi|YP_003986815_1_[gene=L312]_[protein=ribonucleoside-diphosphate_reductase_small_chain]_[protein_id=YP_003986815_1]_[location=complement(396835__398088)]	MAMA|L389_complement_408238_409491_Ribonucleotide_reductase_small_subunit_EOS	Shir|BAV62400.1_346_[protein=ribonucleoside-diphosphate_reductase_small_subunit]_[protein_id=BAV62400.1]_[location=complement(400057..401310)]	LTLV|LTV_AFYC01000005.1_prot_EJN40760.1_137_[gene=L256]_[protein=ribonucleotide_reductase_small_subunit]_[protein_id=EJN40760.1]_[location=complement(201512..202765)]	null	Niem|KT599914.1_prot_ALR83892.1_348_[protein=ribonucleoside-diphosphate_reductase_small_chain]_[protein_id=ALR83892.1]_[location=complement(439672..440925)]	TRV2|113_417_aa_Rev_160933_162186	Kroo|AKI79081.1_321_[protein=ribonucleoside-diphosphate_reductase_small_chain]_[protein_id=AKI79081.1]_[location=complement(387320..388573)]	Hiru|HIRU_S646_646_[gene=HIRU_S646]_[protein=ribonucleoside-diphosphate_reductase_small_chain]_[protein_id=AHA45552.1]_[location=783577..784830]	Kasa|BAV61412.1_346_[protein=ribonucleoside-diphosphate_reductase_small_chain]_[protein_id=BAV61412.1]_[location=complement(400207_401460)]	Bomb|KM982402.1_prot_AKI80047.1_318_[protein=ribonucleotide_reductase_small_subunit]_[protein_id=AKI80047.1]_[location=complement(407147..408397)]_EOS,Bomb|KU761889.1_prot_AMZ02759.1_308_[protein=ribonucleoside-diphosphate_reductase_small_chain]_[protein_id=AMZ02759.1]_[location=complement(398491..399744)]_EOS	Moum|522_594015_595220_ribonucleotide	Monv|c5_JN885998.1_cdsid_AEX62664.1_[gene=mv_L459]_[protein=ribonucleoside-diphosphate_reductase_small_chain]_[protein_id=AEX62664.1]_[location=complement(32248..32958)]	Saud|AQN68417.1_555_[protein=ribonucleotide_reductase_small_subunit]_[protein_id=AQN68417.1]_[location=625145..626350]	GLTV|glt_00407_405_[gene=glt_00407]_[protein=reductase_small_subunit]_[protein_id=AGF85216.1]_[location=complement(401216..402412)]	Mega|YP_004894645_1_gene_mg594_protein_ribonucleoside-diphosphate_reductase_small_chain_protein_id_YP_004894645_1_location_686517_687737_EOS	CE7V|IB-c2_Courdo7_JN885991.1_cdsid_AEX61773.1_[gene=c7_R710]_[protein=ribonucleoside-diphosphate_reductase_small_chain]_[protein_id=AEX61773.1]_[location=385992..387212]	TRV1|gene101_211_aa_Rev_112995_113630	LBA1|0600_ribonucleoside-diphosphate_reductase_small_chain_org:Megavirus_LBA111_coord:[650366_651586_1_EOS	CE11|CE11_00642_634_[gene=CE11_00642]_[protein=ribonucleoside-diphosphate_reductase_small_chain]_[protein_id=AFX92668.1]_[location=669176..670396]	Powa|ANB50700.1_538_[protein=ribonucleoside-diphosphate_reductase_small_chain]_[protein_id=ANB50700.1]_[location=666869..668086]
67	20	23	0.193	441432827	NCVOG0181				NCVO|gi|441432827_|ref_|YP_007354869_1_|_hypothetical_protein_Moumou_00918_[Acanthamoeba_polyphaga_moumouvirus],NCVO|gi|350611583_|gb_|AEQ33027_1_|_hypothetical_protein_[Megavirus_chiliensis]	mimC|64849_Moumou_gene_869_|_hypothetical_protein,mimC|42706_Megavir350611583_|gb_|AEQ33027_1_|_hypothetical_protein_[Megavirus_chiliensis]	null	YLMV|YP_009174042.1_5_[gene=AR680_gp005]_[protein=hypothetical_protein]_[protein_id=YP_009174042.1]_[location=1769..2698]	null	null	null	null	null	null	null	null	null	null	null	null	TDPO|1105_1105_undefined_product_1237218_1238513_forward_MW_51240_annot_hypothetical_protein_EOS	Mimi|YP_003986488_1_[gene=L12]_[protein=hypothetical_protein]_[protein_id=YP_003986488_1]_[location=complement(20268__21731)]	MAMA|L39_complement_30827_32290_Hypothetical_protein_EOS	Shir|BAV62071.1_17_[protein=hypothetical_protein]_[protein_id=BAV62071.1]_[location=complement(23431..24894)]	null	Samb|KF959826.1_cdsid_AHJ39846.1_[protein=hypothetical_protein]_[protein_id=AHJ39846.1]_[location=complement(21468..22931)]	Niem|KT599914.1_prot_ALR83552.1_8_[protein=hypothetical_protein]_[protein_id=ALR83552.1]_[location=complement(12926..14389)]	null	Kroo|AKI79707.1_947_[protein=hypothetical_protein]_[protein_id=AKI79707.1]_[location=1162135..1163598]	Hiru|HIRU_S989_989_[gene=HIRU_S989]_[protein=hypothetical_protein]_[protein_id=AHA45895.1]_[location=complement(1178221..1179684)]	Kasa|BAV61083.1_17_[protein=hypothetical_protein]_[protein_id=BAV61083.1]_[location=complement(23456_24919)]	Bomb|KM982402.1_prot_AKI80590.1_861_[protein=hypothetical_protein]_[protein_id=AKI80590.1]_[location=1129922..1131223]_EOS	Moum|923_1007611_1008897_	Monv|c8_JN886001.1_cdsid_AEX63353.1_[gene=mv_R1151]_[protein=hypothetical_protein]_[protein_id=AEX63353.1]_[location=4703..5989]	null	GLTV|glt_00006_5_[gene=glt_00006]_[protein=hypothetical_protein]_[protein_id=AGF84816.1]_[location=complement(3805..5091)]	Mega|YP_004894119_1_gene_mg68_protein_hypothetical_protein_protein_id_YP_004894119_1_location_complement_65159_66493_EOS	null	TRV1|gene821_444_aa_Rev_14114_15448	LBA1|0937_hypothetical_999267_1000625_-1_EOS	null	Powa|ANB50210.1_48_[protein=hypothetical_protein]_[protein_id=ANB50210.1]_[location=complement(59114..60469)],Powa|ANB51133.1_971_[protein=hypothetical_protein]_[protein_id=ANB51133.1]_[location=1177435..1178835]
68	15	20	0.209	350611039	NCVOG0181				NCVO|gi|350611039_|gb_|AEQ32483_1_|_hypothetical_protein_[Megavirus_chiliensis],NCVO|gi|311977360_|ref_|YP_003986479_1_|_hypothetical_protein_[Acanthamoeba_polyphaga_mimivirus]	mimC|43157_Megavir350611039_|gb_|AEQ32483_1_|_hypothetical_protein_[Megavirus_chiliensis],mimC|54122_Mimivir311977360_|ref_|YP_003986479_1_|_hypothetical_protein_[Acanthamoeba_polyphaga_mimivirus]	null	null	null	null	null	null	null	null	null	null	null	null	null	null	null	Mimi|YP_003986479_1_[gene=L5]_[protein=hypothetical_protein]_[protein_id=YP_003986479_1]_[location=complement(7804__9189)]	null	Shir|BAV62061.1_7_[protein=hypothetical_protein]_[protein_id=BAV62061.1]_[location=complement(10967..12328)]	null	Samb|KF959826.1_cdsid_AHJ39842.1_[protein=hypothetical_protein]_[partial=3_]_[protein_id=AHJ39842.1]_[location=complement(<9073..9780)]	Niem|KT599914.1_prot_ALR83545.1_1_[protein=hypothetical_protein]_[protein_id=ALR83545.1]_[location=complement(462..1847)]	null	Kroo|AKI79725.1_965_[protein=hypothetical_protein]_[protein_id=AKI79725.1]_[location=complement(1190288..1191673)],Kroo|AKI79716.1_956_[protein=hypothetical_protein]_[protein_id=AKI79716.1]_[location=1174678..1176063]	Hiru|HIRU_S979_979_[gene=HIRU_S979]_[protein=hypothetical_protein]_[protein_id=AHA45885.1]_[location=complement(1165757..1167142)]	Kasa|BAV61073.1_7_[protein=hypothetical_protein]_[protein_id=BAV61073.1]_[location=complement(10992_12353)]	Bomb|KM982402.1_prot_AKI80648.1_919_[protein=hypothetical_protein]_[protein_id=AKI80648.1]_[location=1201703..1203103]_EOS,Bomb|KU761889.1_prot_AMZ02458.1_7_[protein=hypothetical_protein]_[protein_id=AMZ02458.1]_[location=complement(11111..12496)]_EOS	null	null	Saud|AQN68776.1_914_[protein=hypothetical_protein]_[protein_id=AQN68776.1]_[location=992676..994097]	null	Mega|YP_004894060_1_gene_mg9_protein_hypothetical_protein_protein_id_YP_004894060_1_location_complement_9129_10574_EOS	CE7V|IB-c5_Courdo7_JN885993.1_cdsid_AEX62190.1_[gene=c7_R1328]_[protein=hypothetical_protein]_[protein_id=AEX62190.1]_[location=53637..55058]	TRV1|gene778_473_aa_Rev_12903_14324,TRV1|gene770_481_aa_Rev_3074_4519	null	CE11|CE11_01212_1203_[gene=CE11_01212]_[protein=hypothetical_protein]_[protein_id=AFX93237.1]_[location=1229750..1231126]	null
69	6	9	0.218	351737135	NCVOG0181				NCVO|gi|351737135_|gb_|AEQ60170_1_|_hypothetical_protein_[Acanthamoeba_castellanii_mamavirus],NCVO|gi|311977369_|ref_|YP_003986488_1_|_hypothetical_protein_[Acanthamoeba_polyphaga_mimivirus]	mimC|54113_Mimivir311977369_|ref_|YP_003986488_1_|_hypothetical_protein_[Acanthamoeba_polyphaga_mimivirus],mimC|21853_Mamavir351737135_|gb_|AEQ60170_1_|_hypothetical_protein_[Acanthamoeba_castellanii_mamavirus]	null	null	null	null	null	null	null	null	null	null	null	null	null	null	null	null	null	null	null	null	null	TRV2|871_510_aa_For_185854_187386	null	null	null	Bomb|KU761889.1_prot_AMZ02465.1_14_[protein=hypothetical_protein]_[protein_id=AMZ02465.1]_[location=complement(23575..25038)]_EOS	null	null	null	null	null	null	TRV1|gene486_460_aa_Rev_88023_89405,TRV1|gene443_480_aa_Rev_37736_39178	null	CE11|CE11_01117_1109_[gene=CE11_01117]_[protein=hypothetical_protein]_[protein_id=AFX93143.1]_[location=1138738..1140141]	null
70	25	31	0.147	311977855	NCVOG1083	NCVOG1083			NCVO|gi|311977855_|ref_|YP_003986975_1_|_hypothetical_protein_[Acanthamoeba_polyphaga_mimivirus],NCVO|gi|351737620_|gb_|AEQ60655_1_|_hypothetical_protein_[Acanthamoeba_castellanii_mamavirus],NCVO|gi|350612000_|gb_|AEQ33444_1_|_hypothetical_protein_[Megavirus_chiliensis],NCVO|gi|441432274_|ref_|YP_007354316_1_|_hypothetical_protein_Moumou_00340_[Acanthamoeba_polyphaga_moumouvirus]	mimC|53665_Mimivir311977855_|ref_|YP_003986975_1_|_hypothetical_protein_[Acanthamoeba_polyphaga_mimivirus],mimC|21410_Mamavir351737620_|gb_|AEQ60655_1_|_hypothetical_protein_[Acanthamoeba_castellanii_mamavirus],mimC|42355_Megavir350612000_|gb_|AEQ33444_1_|_hypothetical_protein_[Megavirus_chiliensis],mimC|64350_Moumou_gene_329_|_hypothetical_protein	null	null	null	null	null	null	null	null	null	null	null	null	Crov|YP_003969826.1_[gene=crov194]_[protein=hypothetical_protein]_[protein_id=YP_003969826.1]_[location=complement(214507..215076)]_EOS	Tpnv|R772_s896538_e_897272_o_Fwd_ann_ID_R772_hypothetical_protein_glt_00600_EOS	TDPO|814_814_undefined_product_908476_909210_forward_MW_29183_annot_hypothetical_protein_EOS	Mimi|YP_003986975_1_[gene=R468]_[protein=hypothetical_protein]_[protein_id=YP_003986975_1]_[location=614150__614782]	MAMA|R554_623073_623801_Hypothetical_protein_EOS	Shir|BAV62560.1_506_[protein=hypothetical_protein]_[protein_id=BAV62560.1]_[location=617381..618013]	LTLV|LTV_AFYC01000005.1_prot_EJN40902.1_279_[gene=R398]_[protein=hypothetical_protein]_[protein_id=EJN40902.1]_[location=416437..417075]	null	Niem|KT599914.1_prot_ALR84058.1_514_[protein=hypothetical_protein]_[protein_id=ALR84058.1]_[location=673390..674112]	TRV2|268_212_aa_For_379013_379651	Kroo|AKI79239.1_479_[protein=hypothetical_protein]_[protein_id=AKI79239.1]_[location=603654..604019]	Hiru|HIRU_S485_485_[gene=HIRU_S485]_[protein=hypothetical_protein]_[protein_id=AHA45391.1]_[location=complement(567060..567698)]	Kasa|BAV61572.1_506_[protein=hypothetical_protein]_[protein_id=BAV61572.1]_[location=617531_618163]	Bomb|KU761889.1_prot_AMZ02912.1_461_[protein=hypothetical_protein]_[protein_id=AMZ02912.1]_[location=615815..616447]_EOS	Moum|345_376164_376835_	Monv|c5_JN885998.1_cdsid_AEX62888.1_[gene=mv_R683]_[protein=hypothetical_protein]_[protein_id=AEX62888.1]_[location=255933..256604]	Saud|AQN68239.1_377_[protein=hypothetical_protein]_[protein_id=AQN68239.1]_[location=complement(401697..402368)]	GLTV|glt_00600_598_[gene=glt_00600]_[protein=hypothetical_protein]_[protein_id=AGF85409.1]_[location=624690..625358]	Mega|YP_004894467_1_gene_mg416_protein_hypothetical_protein_protein_id_YP_004894467_1_location_complement_449422_450096_EOS	CE7V|IB-c2_Courdo7_JN885991.1_cdsid_AEX61544.1_[gene=c7_L481]_[protein=hypothetical_protein]_[protein_id=AEX61544.1]_[location=complement(156062..156736)]	TRV1|gene284_224_aa_For_346696_347370	LBA1|0399_hypothetical_416132_416806_-1_EOS	CE11|CE11_00434_427_[gene=CE11_00434]_[protein=hypothetical_protein]_[protein_id=AFX92461.1]_[location=complement(436003..436677)]	Powa|ANB50529.1_367_[protein=hypothetical_protein]_[protein_id=ANB50529.1]_[location=complement(435228..435977)]
71	32	38	0.155	351737576	NCVOG0022	NCVOG0022	NCVOG0022	NCVOG0022	NCVO|gi|351737576|gb|AEQ60611_1|_NCLDV_major_capsid_protein_[Acanthamoeba_castellanii_mamavirus],NCVO|gi|311977809|ref|YP_003986929_1|_capsid_protein_1_[Acanthamoeba_polyphaga_mimivirus],NCVO|gi|350611425|gb|AEQ32869_1|_capsid_protein_1_[Megavirus_chiliensis]	mimC|53711_Mimivir311977809_|ref_|YP_003986929_1_|_capsid_protein_1_[Acanthamoeba_polyphaga_mimivirus],mimC|21454_Mamavir351737576_|gb_|AEQ60611_1_|_NCLDV_major_capsid_protein_[Acanthamoeba_castellanii_mamavirus],mimC|42837_Megavir350611425_|gb_|AEQ32869_1_|_capsid_protein_1_[Megavirus_chiliensis],mimC|64871_Moumou_MCP_|_Capsid_protein	null	null	OLV2|ADX06358.1_[gene=162319393]_[protein=major_capsid_protein_MCP1]_[protein_id=ADX06358.1]_[location=147761..149371]_EOS	PG12|AET73005.1_[gene=PGAG_00116]_[protein=major_capsid_protein]_[protein_id=AET73005.1]_[location=complement(181435..182994)]	PG14|AET73827.1_[gene=PGBG_00119]_[protein=major_capsid_protein]_[protein_id=AET73827.1]_[location=complement(224714..226273)]	PG16|YP_008052475.1_156_[gene=PGCG_00157]_[protein=major_capsid_protein_MCP]_[protein_id=YP_008052475.1]_[location=complement(181179_182738)]	null	null	Klosn|1_36_s41614_e43485_o_Fwd_ann_NCLDV	Cato|2_g_Catovirus_2_284_s323699_e325081_o_Fwd_ann_NCLDV	Indi|4_g_Indivirus_4_17_s21080_e22861_o_Rev_ann_NCLDV	null	null	Tpnv|L679_s798560_e_800524_o_Rev_ann_ID_L679_capsid_protein_1_EOS	TDPO|720_720_undefined_product_810630_812594_reverse_MW_75200_annot_capsid_protein_1_EOS	Mimi|YP_003986929_1_[gene=L425]_[protein=capsid_protein_1]_[protein_id=YP_003986929_1]_[location=complement(join(557567__559272,559697__559719,560911__560963))]	MAMA|L508_complement_567662_569404_569993_569955_NCLDV_major_capsid_protein_EOS	Shir|BAV62514.1_460_[protein=capsid_protein_1]_[protein_id=BAV62514.1]_[location=complement(560798..562153)]	LTLV|LTV_AFYC01000005.1_prot_EJN40863.1_240_[gene=L359]_[protein=capsid_protein_D13L]_[protein_id=EJN40863.1]_[location=complement(360944..362689)]	Samb|KF959826.1_cdsid_AHJ40114.1_[protein=hypothetical_protein]_[protein_id=AHJ40114.1]_[location=complement(571477..572832)]	Niem|KT599914.1_prot_ALR84015.1_471_[protein=NCLDV_major_capsid_protein]_[protein_id=ALR84015.1]_[location=complement(616897..618252)]	TRV2|225_581_aa_Rev_322645_324390	Kroo|AKI79193.1_433_[protein=capsid_protein_D13l]_[protein_id=AKI79193.1]_[location=complement(546804..548558)]	Hiru|HIRU_S531_531_[gene=HIRU_S531]_[protein=capsid_protein_D13L]_[protein_id=AHA45437.1]_[location=622365..624110]	Kasa|BAV61526.1_460_[protein=capsid_protein_1]_[protein_id=BAV61526.1]_[location=complement(560948_562303)]	Bomb|KM982402.1_prot_AKI80158.1_429_[protein=capsid_protein_D13l]_[protein_id=AKI80158.1]_[location=complement(569010..570803)]_EOS,Bomb|KU761889.1_prot_AMZ02869.1_418_[protein=capsid_protein_D13l]_[protein_id=AMZ02869.1]_[location=complement(559232..560587)]_EOS	Moum|395_433544_435280_	Monv|c5_JN885998.1_cdsid_AEX62829.1_[gene=mv_L624]_[protein=capsid_protein_1]_[protein_id=AEX62829.1]_[location=complement(197476..198819)]	Saud|AQN68288.1_426_[protein=capsid_protein]_[protein_id=AQN68288.1]_[location=459454..460797]	GLTV|glt_00551_549_[gene=glt_00551]_[protein=capsid_protein]_[protein_id=AGF85360.1]_[location=complement(join(566574..568259_568696..568723_569851..569906))]	Mega|YP_004894515_1_gene_mg464_protein_capsid_protein_1_protein_id_YP_004894515_1_location_join_508982_509037_510186_510213_510649_512334_EOS	CE7V|IB-c2_Courdo7_JN885991.1_cdsid_AEX61606.1_[gene=c7_R543]_[protein=capsid_protein_1]_[protein_id=AEX61606.1]_[location=215550..217247]	TRV1|gene230_565_aa_Rev_284591_286288	LBA1|0456_capsid_protein_1_org:Megavirus_LBA111_coord:[477240_478937_1_EOS	CE11|CE11_00492_483_[gene=CE11_00492]_[protein=capsid_protein_1]_[protein_id=AFX92519.1]_[location=join(495508..495563_496711..496738_497174..498859)]	Powa|ANB50579.1_417_[protein=capsid_protein_1]_[protein_id=ANB50579.1]_[location=496110..497462]
72	3	3	1						null	null	null	null	null	null	null	null	null	DMWi|AB-566-O17_lcl|KY565516.1_prot_ARR74928.1_8_[gene=SAGO17_0008]_[protein=hypothetical_protein]_[protein_id=ARR74928.1]_[location=12129..13046]	Klosn|2_g_Klosneuvirus_2_43_s57438_e58196_o_Fwd_ann_hypothetical	null	null	Hoko|3_g_Hokovirus_3_192_s260093_e260833_o_Rev_ann_hypothetical	null	null	null	null	null	null	null	null	null	null	null	null	null	null	null	null	null	null	null	null	null	null	null	null
73	2	3	1	313844154	NCVOG5083				NCVO|gi|313844154|ref|YP_004061817_1|_hypothetical_protein_OlV1_185c_[Ostreococcus_lucimarinus_virus_OlV1],NCVO|gi|260666053|ref|YP_003213007_1|_hypothetical_protein_H665_p184_[Ostreococcus_tauri_virus_1]	null	null	null	null	null	null	null	null	DMWi|AB-566-O17_lcl|KY565516.1_prot_ARR74930.1_10_[gene=SAGO17_0010]_[protein=hypothetical_protein]_[protein_id=ARR74930.1]_[location=complement(14853..15674)]	null	null	null	null	null	null	null	null	null	null	null	null	null	null	null	null	null	null	null	null	null	null	null	null	null	null	null	null
74	2	2	1	357542132	NCVOG5074				NCVO|gi|357542132|gb|AET84892_1|_hypothetical_protein_MPXG_00094_[Micromonas_pusilla_virus_SP1]	null	null	null	null	null	null	null	null	null	Klosn|4_g_Klosneuvirus_4_55_s51402_e52256_o_Rev_ann_hypothetical	null	null	null	null	null	null	null	null	null	null	null	null	null	null	null	null	null	null	null	null	null	null	null	null	null	null	null
75	4	4	1	310831315	NCVOG0037	NCVOG0037	NCVOG0037		NCVO|gi|310831315|ref|YP_003969958_1|_putative_DNA_topoisomerase_IIA_precursor_[Cafeteria_roenbergensis_virus_BV-PW1]	mimC|10219_Cafro310831315_|ref_|YP_003969958_1_|_putative_DNA_topoisomerase_IIA_precursor_[Cafeteria_roenbergensis_virus_BV-PW1]	null	null	null	null	null	null	null	null	Klosn|1_161_s175733_e180076_o_Rev_ann_DNA	null	null	null	Crov|YP_003969958.1_[gene=crov325]_[protein=putative_DNA_topoisomerase_IIA_precursor]_[protein_id=YP_003969958.1]_[location=361386..365852]_EOS	null	null	null	null	null	null	null	null	null	null	null	null	null	null	null	null	null	null	null	null	null	null	null
76	5	5	0.317	322510775	NCVOG4494				NCVO|gi|322510775_|gb_|ADX06089_1_|_putative_leucine-rich_repeat_ribonuclease_inhibitor_family_protein_[Organic_Lake_phycodnavirus_1]	mimC|75028_OLPV1_322510775_|gb_|ADX06089_1_|_putative_leucine-rich_repeat_ribonuclease_inhibitor_family_protein_[Organic_Lake_phycodnavirus_1]	null	null	null	null	null	null	null	null	Klosn|7_g_Klosneuvirus_7_5_s7391_e8830_o_Rev_ann_F-box/leucine-rich	null	Indi|10_g_Indivirus_10_14_s15034_e16341_o_Fwd_ann_hypothetical	Hoko|2_g_Hokovirus_2_57_s59167_e60798_o_Fwd_ann_leucine-rich	null	null	null	null	null	null	null	null	null	null	null	null	null	null	null	null	null	null	null	null	null	null	null	null
77	4	4	1						null	null	null	null	null	null	null	null	null	DMWi|AB-566-O17_lcl|KY565521.1_prot_ARR74977.1_8_[gene=SAGO17_0058]_[protein=hypothetical_protein]_[protein_id=ARR74977.1]_[location=complement(4701..5135)]	Klosn|3_g_Klosneuvirus_3_42_s43517_e43918_o_Fwd_ann_NUDIX	null	null	null	null	Tpnv|L734_s860771_e_861181_o_Rev_ann_ID_L734_NUDIX_hydrolase_EOS	TDPO|779_779_undefined_product_874363_874773_reverse_MW_15763_annot_NUDIX_hydrolase_EOS	null	null	null	null	null	null	null	null	null	null	null	null	null	null	null	null	null	null	null	null	null
78	27	33	0.165	441432284					NCVO|gi|441432284|ref|YP_007354326_1|_Ubiquitin-conjugating_enzyme_[Acanthamoeba_polyphaga_moumouvirus],NCVO|gi|351737612|gb|AEQ60647_1|_Ubiquitin-conjugating_enzyme_[Acanthamoeba_castellanii_mamavirus],NCVO|gi|311977847|ref|YP_003986967_1|_probable_ubiquitin-conjugating_enzyme_E2_[Acanthamoeba_polyphaga_mimivirus],NCVO|gi|350611089|gb|AEQ32533_1|_putative_ubiquitin-conjugating_enzyme_E2_[Megavir…	mimC|64361_Moumou_gene_339_|_Ubiquitin-conjugating_enzyme,mimC|53673_Mimivir311977847_|ref_|YP_003986967_1_|_probable_ubiquitin-conjugating_enzyme_E2_[Acanthamoeba_polyphaga_mimivirus],mimC|21418_Mamavir351737612_|gb_|AEQ60647_1_|_Ubiquitin-conjugating_enzyme_[Acanthamoeba_castellanii_mamavirus],mimC|43113_Megavir350611089_|gb_|AEQ32533_1_|_putative_ubiquitin-conjugating_enzyme_E2_[Megavirus_chil…	null	null	null	null	null	null	null	DMWi|AB-566-O17_lcl|KY565521.1_prot_ARR74982.1_13_[gene=SAGO17_0063]_[protein=putative_ubiquitin-conjugating_enzyme_E2]_[protein_id=ARR74982.1]_[location=complement(8374..8937)]	null	Cato|2_g_Catovirus_2_309_s357294_e357764_o_Rev_ann_Ubiquitin-conjugating	null	null	null	Tpnv|L752_s881624_e_882133_o_Rev_ann_ID_L752_putative_ubiquitin-conjugating_enzyme_E2_EOS	TDPO|795_795_undefined_product_894028_894498_reverse_MW_18166_annot_putative_ubiquitin-conjugating_enzyme_E2_EOS	Mimi|YP_003986967_1_[gene=L460]_[protein=probable_ubiquitin-conjugating_enzyme_E2]_[protein_id=YP_003986967_1]_[location=complement(607719__608195)]	MAMA|L546_complement_616732_617208_Ubiquitin-conjugating_enzyme_EOS	Shir|BAV62552.1_498_[protein=putative_ubiquitin-conjugating_enzyme]_[protein_id=BAV62552.1]_[location=complement(610950..611426)]	LTLV|LTV_AFYC01000005.1_prot_EJN40895.1_272_[gene=L391]_[protein=ubiquitin-conjugating_enzyme]_[protein_id=EJN40895.1]_[location=complement(410007..410483)]	Samb|KF959826.1_cdsid_AHJ40145.1_[protein=putative_ubiquitin-conjugating_enzyme_e2]_[protein_id=AHJ40145.1]_[location=complement(622123..622599)]	Niem|KT599914.1_prot_ALR84050.1_506_[protein=ubiquitin-conjugating_enzyme]_[protein_id=ALR84050.1]_[location=complement(667049..667525)]	TRV2|260_158_aa_Rev_372573_373049	Kroo|AKI79231.1_471_[protein=putative_ubiquitin-conjugating_enzyme_E2]_[protein_id=AKI79231.1]_[location=complement(596929..597405)]	Hiru|HIRU_S493_493_[gene=HIRU_S493]_[protein=putative_ubiquitin-conjugating_enzyme_E2]_[protein_id=AHA45399.1]_[location=573662..574138]	Kasa|BAV61564.1_498_[protein=putative_ubiquitin-conjugating_enzyme_E2]_[protein_id=BAV61564.1]_[location=complement(611100_611576)]	Bomb|KU761889.1_prot_AMZ02904.1_453_[protein=putative_ubiquitin-conjugating_enzyme_E2]_[protein_id=AMZ02904.1]_[location=complement(609384..609860)]_EOS	Moum|355_383815_384309_	Monv|c5_JN885998.1_cdsid_AEX62878.1_[gene=mv_L673]_[protein=putative_ubiquitin-conjugating_enzyme_E2]_[protein_id=AEX62878.1]_[location=complement(248478..248954)]	Saud|AQN68249.1_387_[protein=ubiquitin-conjugating_enzyme]_[protein_id=AQN68249.1]_[location=409348..409824]	GLTV|glt_00590_588_[gene=glt_00590]_[protein=hypothetical_protein]_[protein_id=AGF85399.1]_[location=complement(617141..617617)]	Mega|YP_004894478_1_gene_mg427_protein_putative_ubiquitin-conjugating_enzyme_E2_protein_id_YP_004894478_1_location_458609_459082_EOS	CE7V|IB-c2_Courdo7_JN885991.1_cdsid_AEX61556.1_[gene=c7_R493]_[protein=putative_ubiquitin-conjugating_enzyme_E2]_[protein_id=AEX61556.1]_[location=165203..165676]	TRV1|gene272_157_aa_Rev_337762_338235	LBA1|0411_putative_ubiquitin-conjugating_enzyme_E2_org:Megavirus_LBA111_coord:[425274_425747_1_EOS	CE11|CE11_00447_440_[gene=CE11_00447]_[protein=putative_ubiquitin-conjugating_enzyme_E2]_[protein_id=AFX92474.1]_[location=445165..445638]	Powa|ANB50540.1_378_[protein=putative_ubiquitin-conjugating_enzyme_E2]_[protein_id=ANB50540.1]_[location=444473..444946]
79	7	7	0.286	310831071	NCVOG0329	NCVOG0329	NCVOG0329		NCVO|gi|310831071|ref|YP_003969714_1|_putative_ubiquitin-conjugating_enzyme_E2_[Cafeteria_roenbergensis_virus_BV-PW1]	mimC|10463_Cafro310831071_|ref_|YP_003969714_1_|_putative_ubiquitin-conjugating_enzyme_E2_[Cafeteria_roenbergensis_virus_BV-PW1]	null	null	null	null	null	null	null	null	Klosn|2_g_Klosneuvirus_2_58_s79417_e80310_o_Rev_ann_UBCc,	Cato|2_g_Catovirus_2_112_s122776_e123765_o_Rev_ann_UBCc,	Indi|2_g_Indivirus_2_70_s83872_e84555_o_Fwd_ann_UBCc,	null	Crov|YP_003969714.1_[gene=crov082]_[protein=putative_ubiquitin-conjugating_enzyme_E2]_[protein_id=YP_003969714.1]_[location=complement(78820..79314)]_EOS	null	null	null	null	null	null	null	null	null	null	null	null	null	null	null	null	null	null	CE7V|IC_Courdo7_JN885990.1_cdsid_AEX61353.1_[gene=c7_L287]_[protein=putative_ubiquitin-conjugating_enzyme_E2]_[protein_id=AEX61353.1]_[location=complement(204399..205190)]	null	null	null	null
80	7	9	0.333	526118965	NCVOG0284	NCVOG0284			NCVO|gi|508182140_|ref_|YP_008052659_1_|_CK1_family_protein_kinase_[Phaeocystis_globosa_virus],NCVO|gi|357292679_|gb_|AET74015_1_|_hypothetical_protein_PGBG_00307_[Phaeocystis_globosa_virus_14T],NCVO|gi|357289878_|gb_|AET73191_1_|_hypothetical_protein_PGAG_00302_[Phaeocystis_globosa_virus_12T]	mimC|95752_Phaglob357289878_|gb_|AET73191_1_|_hypothetical_protein_PGAG_00302_[Phaeocystis_globosa_virus_12T]	OLV1|scf7ADX06534.1_[gene=162310518]_[protein=hypothetical_protein]_[protein_id=ADX06534.1]_[location=complement(22018..23031)]	null	null	PG12|AET73191.1_[gene=PGAG_00302]_[protein=hypothetical_protein]_[protein_id=AET73191.1]_[location=384772..385548]	PG14|AET74015.1_[gene=PGBG_00307]_[protein=hypothetical_protein]_[protein_id=AET74015.1]_[location=428020..428796]	PG16|YP_008052659.1_340_[gene=PGCG_00341]_[protein=CK1_family_protein_kinase]_[protein_id=YP_008052659.1]_[location=384492_385268]	null	null	Klosn|2_g_Klosneuvirus_2_290_s322976_e323878_o_Rev_ann_Serine/Threonine	null	null	null	null	null	null	null	null	null	null	null	null	null	null	null	null	null	null	null	null	null	null	null	null	null	null	null
81	14	16	0.237	441432564	NCVOG2945				NCVO|gi|441432564_|ref_|YP_007354606_1_|_Glycosyltransferase_family_25_[Acanthamoeba_polyphaga_moumouvirus],NCVO|gi|350610967_|gb_|AEQ32411_1_|_glycosyltransferase_family_protein_[Megavirus_chiliensis]	mimC|64629_Moumou_gene_618_|Glycosyltransferase_family_25,mimC|43210_Megavir350610967_|gb_|AEQ32411_1_|_glycosyltransferase_family_protein_[Megavirus_chiliensis]	null	null	null	null	null	null	null	null	Klosn|3_g_Klosneuvirus_3_108_s101400_e102167_o_Rev_ann_Glycosyltransferase	Cato|Catovirus_1_767_s806807_e807634_o_Fwd_ann_Glycosyltransferase	null	null	null	Tpnv|L74_s74102_e_74839_o_Rev_ann_ID_L74_glycosyl_transferase_family_protein_EOS	TDPO|75_75_undefined_product_75670_76407_reverse_MW_28689_annot_Glycosyltransferase_family_25_EOS	null	null	null	null	null	null	null	null	null	null	null	Moum|651_741370_742107_Glycosyltransferase	Monv|c4_JN885997.1_cdsid_AEX62504.1_[gene=mv_L299]_[protein=glycosyl_transferase_family_protein]_[protein_id=AEX62504.1]_[location=complement(18610..19344)]	Saud|AQN68545.1_683_[protein=glycosyltransferase_family_25]_[protein_id=AQN68545.1]_[location=773886..774620]	GLTV|glt_00271_269_[gene=glt_00271]_[protein=family_25_protein]_[protein_id=AGF85080.1]_[location=complement(255142..255879)]	Mega|YP_004894788_1_gene_mg737_protein_glycosyltransferase_family_protein_protein_id_YP_004894788_1_location_854801_855538_EOS	null	TRV1|gene1036_245_aa_Rev_22959_23696	LBA1|0757_glycosyltransferase_family_815534_816271_1_EOS	CE11|CE11_00806_798_[gene=CE11_00806]_[protein=glycosyltransferase_family_protein]_[protein_id=AFX92832.1]_[location=829792..830529]	null
82	3	4	0.5	9633651	NCVOG0276	NCVOG0276	NCVOG0276		NCVO|gi|9633651|ref|NP_051729_1|_ribonucleotide_reductase_small_subunit_[Myxoma_virus],NCVO|gi|66275840|ref|YP_232925_1|_ribonucleotide_reductase_small_subunit_[Vaccinia_virus]	null	null	null	null	null	null	null	null	null	Klosn|2_g_Klosneuvirus_2_288_s321229_e322278_o_Fwd_ann_ribonucleoside	null	Indi|3_g_Indivirus_3_14_s14247_e15425_o_Rev_ann_ribonucleoside	null	null	null	null	null	null	null	null	null	null	null	null	null	null	null	null	null	null	null	null	null	null	null	null	null
83	9	10	0.1	310831520	NCVOG0006				NCVO|gi|310831520_|ref_|YP_003970163_1_|_hypothetical_protein_crov530_[Cafeteria_roenbergensis_virus_BV-PW1]	mimC|10014_Cafro310831520_|ref_|YP_003970163_1_|_hypothetical_protein_crov530_[Cafeteria_roenbergensis_virus_BV-PW1]	null	null	null	null	null	null	null	null	Klosn|11_g_Klosneuvirus_11_10_s6499_e7320_o_Rev_ann_FNIP	null	null	null	Crov|YP_003970163.1_[gene=crov530]_[protein=hypothetical_protein]_[protein_id=YP_003970163.1]_[location=600557..601291]_EOS	null	null	null	null	null	null	null	null	null	null	null	null	null	null	null	Saud|AQN68576.1_714_[protein=FNIp_repeat-containing_protein]_[protein_id=AQN68576.1]_[location=806475..807566],Saud|AQN67981.1_119_[protein=F-box_and_FNIp_repeat-containing_protein]_[protein_id=AQN67981.1]_[location=110982..111797]	GLTV|glt_00241_239_[gene=glt_00241]_[protein=repeat-containing_protein]_[protein_id=AGF85050.1]_[location=complement(223670..224680)]	Mega|YP_004895109_1_gene_mg1058_protein_putative_F-box_and_FNIP_repeat-containing_protein_protein_id_YP_004895109_1_location_1196083_1197024_EOS	null	null	LBA1|1103_putative_F-box_and_FNIP_repeat-containing_1156041_1156982_1_EOS	null	Powa|ANB51105.1_943_[protein=hypothetical_protein]_[protein_id=ANB51105.1]_[location=1146584..1147462]
84	3	3	1	322510805	NCVOG1351	NCVOG1351			NCVO|gi|322510805_|gb_|ADX06119_1_|_hypothetical_protein_162285212_[Organic_Lake_phycodnavirus_1]	mimC|74998_OLPV1_322510805_|gb_|ADX06119_1_|_hypothetical_protein_162285212_[Organic_Lake_phycodnavirus_1]	OLV1|HQ704805.1_cdsid_ADX06566.1_[gene=162275498]_[protein=hypothetical_protein]_[protein_id=ADX06566.1]_[location=4108..4704]	null	null	null	null	null	null	null	null	null	null	null	null	null	null	null	null	null	null	null	null	null	null	null	null	null	null	null	null	null	null	null	null	null	null	null
85	27	32	0.384	351737656	NCVOG1351	NCVOG1351			NCVO|gi|351737656_|gb_|AEQ60691_1_|_putative_replication_factor_C_small_subunit_[Acanthamoeba_castellanii_mamavirus],NCVO|gi|350611798_|gb_|AEQ33242_1_|_putative_replication_factor_C_small_subunit_[Megavirus_chiliensis],NCVO|gi|311977891_|ref_|YP_003987011_1_|_putative_replication_factor_C_small_subunit_[Acanthamoeba_polyphaga_mimivirus]	mimC|53632_Mimivir311977891_|ref_|YP_003987011_1_|_putative_replication_factor_C_small_subunit_[Acanthamoeba_polyphaga_mimivirus],mimC|42527_Megavir350611798_|gb_|AEQ33242_1_|_putative_replication_factor_C_small_subunit_[Megavirus_chiliensis],mimC|21377_Mamavir351737656_|gb_|AEQ60691_1_|_putative_replication_factor_C_small_subunit_[Acanthamoeba_castellanii_mamavirus]	null	null	null	null	null	null	null	null	Klosn|1_195_s210950_e211984_o_Rev_ann_replication	Cato|Catovirus_1_1073_s1118567_e1119616_o_Fwd_ann_replication	Indi|1_76_s87291_e88310_o_Rev_ann_replication	Hoko|3_g_Hokovirus_3_271_s380638_e381687_o_Fwd_ann_replication	null	Tpnv|L830_s969493_e_970530_o_Rev_ann_ID_L830_putative_replication_factor_c_small_subunit_EOS	TDPO|873_873_undefined_product_982321_983358_reverse_MW_39710_annot_putative_replication_factor_c_small_subuni_EOS	Mimi|YP_003987011_1_[gene=L499]_[protein=putative_replication_factor_C_small_subunit]_[protein_id=YP_003987011_1]_[location=complement(665230__666264)]	MAMA|L591_complement_674242_675276_Putative_replication_factor_C_small_subunit_EOS	Shir|BAV62596.1_542_[protein=putative_replication_factor_C_small_subunit]_[protein_id=BAV62596.1]_[location=complement(668461..669495)]	LTLV|LTV_AFYC01000005.1_prot_EJN40933.1_310_[gene=L429]_[protein=putative_replication_factor_C]_[protein_id=EJN40933.1]_[location=complement(467510..468544)]	null	Niem|KT599914.1_prot_ALR84088.1_544_[protein=putative_replication_factor_C_small_subunit]_[protein_id=ALR84088.1]_[location=complement(724560..725594)]	TRV2|298_344_aa_Rev_428663_429697	Kroo|AKI79275.1_515_[protein=putative_replication_factor_c_small_subunit]_[protein_id=AKI79275.1]_[location=complement(654426..655460)]	Hiru|HIRU_S450_450_[gene=HIRU_S450]_[protein=putative_replication_factor_C_small_subunit]_[protein_id=AHA45356.1]_[location=515566..516600]	Kasa|BAV61608.1_542_[protein=putative_replication_factor_C_small_subunit]_[protein_id=BAV61608.1]_[location=complement(668611_669645)]	Bomb|KU761889.1_prot_AMZ02942.1_491_[protein=putative_replication_factor_C_small_subunit]_[protein_id=AMZ02942.1]_[location=complement(666895..667929)]_EOS,Bomb|KM982402.1_prot_AKI80232.1_503_[protein=putative_replication_factor_c_small_subunit]_[protein_id=AKI80232.1]_[location=complement(676873..677907)]_EOS	null	Monv|c5_JN885998.1_cdsid_AEX62932.1_[gene=mv_L727]_[protein=putative_replication_factor_C_small_subunit]_[protein_id=AEX62932.1]_[location=complement(307250..308290)]	Saud|AQN68204.1_342_[protein=putative_replication_factor_c_small_subunit]_[protein_id=AQN68204.1]_[location=350014..351054]	GLTV|glt_00635_633_[gene=glt_00635]_[protein=replication_factor_C_small_subunit]_[protein_id=AGF85444.1]_[location=complement(675401..676441)]	Mega|YP_004894429_1_gene_mg378_protein_putative_replication_factor_C_small_subunit_protein_id_YP_004894429_1_location_396802_397836_EOS	CE7V|IB-c2_Courdo7_JN885991.1_cdsid_AEX61500.1_[gene=c7_R437]_[protein=putative_replication_factor_C_small_subunit]_[protein_id=AEX61500.1]_[location=106440..107474]	TRV1|gene321_344_aa_Rev_397538_398572	LBA1|0359_putative_replication_factor_C_small_subunit_org:Megavirus_LBA111_coord:[364978_366012_1_EOS	CE11|CE11_00393_386_[gene=CE11_00393]_[protein=putative_replication_factor_C_small_subunit]_[protein_id=AFX92420.1]_[location=385046..386080]	Powa|ANB50497.1_335_[protein=putative_replication_factor_C_small_subunit]_[protein_id=ANB50497.1]_[location=384916..385950]
86	4	4	1	322510808	NCVOG3080				NCVO|gi|322510808_|gb_|ADX06122_1_|_hypothetical_protein_162285218_[Organic_Lake_phycodnavirus_1]	mimC|74995_OLPV1_322510808_|gb_|ADX06122_1_|_hypothetical_protein_162285218_[Organic_Lake_phycodnavirus_1]	OLV1|HQ704805.1_cdsid_ADX06569.1_[gene=162275504]_[protein=hypothetical_protein]_[protein_id=ADX06569.1]_[location=complement(5610..6554)]	null	null	null	null	null	null	null	null	Cato|2_g_Catovirus_2_31_s28526_e29422_o_Rev_ann_Capsular	null	null	null	null	null	null	null	null	null	null	null	null	null	null	null	null	null	null	null	null	null	null	null	null	null	null
87	4	4	0.146	313768180	NCVOG0319	NCVOG0319	NCVOG0319		NCVO|gi|313768180|ref|YP_004061611_1|_hypothetical_protein_BpV1_181c_[Bathycoccus_sp_RCC1105_virus_BpV1]	mimC|64874_Moumou_Thymidine_kinase_join_|C-terminal_fragment_of_a_thymidine_kinase	null	null	null	null	null	null	null	null	null	Cato|Catovirus_1_841_s886780_e887316_o_Fwd_ann_Thymidine	null	null	null	null	null	null	null	null	null	null	null	null	null	null	null	null	Moum|286_294557_294883_C-terminal	null	null	null	null	null	null	null	null	null
88	3	3	1	327409885	NCVOG0317	NCVOG0317			NCVO|gi|327409885|ref|YP_004347305_1|_thioredoxin_[Lausannevirus]	mimC|10652_Lausann327409885_|ref_|YP_004347305_1_|_thioredoxin_[Lausannevirus]	null	null	null	null	null	null	null	null	null	Cato|Catovirus_1_880_s926078_e926482_o_Fwd_ann_Thioredoxin_cog_COG0526_ncvog_NCVOG0317_mimiCOG_mimiCOG10035_pfam_pfam00085__EOS	null	null	null	null	null	null	null	null	null	null	null	null	null	null	null	null	null	null	null	null	null	null	null	null	null	null
89	4	4	1	322510876	NCVOG0276	NCVOG0276	NCVOG0276		NCVO|gi|322510876|gb|ADX06189_1|_putative_ribonucleotide_reductase_small_subunit_[Organic_Lake_phycodnavirus_2]	mimC|85654_OLPV2_322510876_|gb_|ADX06189_1_|_putative_ribonucleotide_reductase_small_subunit_[Organic_Lake_phycodnavirus_2]	null	null	OLV2|ADX06189.1_[gene=162325928]_[protein=putative_ribonucleotide_reductase_small_subunit]_[protein_id=ADX06189.1]_[location=complement(983..1957)]_EOS	null	null	null	CEV|prot_CeV_245_245_[gene=ceV_245]_[protein=ribonucleoside-diphosphate_reductase_small_subunit]_[protein_id=YP_009173500.1]_[location=complement(223348..224331)]_EOS	null	null	null	null	null	null	null	null	null	null	null	null	null	null	null	null	null	null	null	null	null	null	null	null	null	null	null	null	null
90	6	6	1	322510888	NCVOG0234				NCVO|gi|322510888_|gb_|ADX06201_1_|_putative_site-specific_DNA-methyltransferase_[Organic_Lake_phycodnavirus_2]	mimC|85642_OLPV2_322510888_|gb_|ADX06201_1_|_putative_site-specific_DNA-methyltransferase_[Organic_Lake_phycodnavirus_2]	null	null	OLV2|ADX06201.1_[gene=162325956]_[protein=putative_site-specific_DNA-methyltransferase]_[protein_id=ADX06201.1]_[location=complement(12196..16305)]_EOS	null	null	null	null	null	Klosn|1_392_s417990_e422225_o_Fwd_ann_restriction-modification	null	Indi|13_g_Indivirus_13_3_s3534_e7604_o_Fwd_ann_restriction-modification	Hoko|3_g_Hokovirus_3_196_s267382_e271398_o_Rev_ann_putative	null	null	null	null	null	null	null	null	null	null	null	null	null	null	null	null	null	null	null	null	null	null	null	null
91	3	3	1	322510899	NCVOG2170				NCVO|gi|322510899_|gb_|ADX06212_1_|_hypothetical_protein_162300066_[Organic_Lake_phycodnavirus_2]	mimC|85631_OLPV2_322510899_|gb_|ADX06212_1_|_hypothetical_protein_162300066_[Organic_Lake_phycodnavirus_2]	null	null	OLV2|ADX06212.1_[gene=162300066]_[protein=hypothetical_protein]_[protein_id=ADX06212.1]_[location=25876..26448]_EOS	null	null	null	null	null	null	null	null	null	null	null	null	null	null	null	null	null	null	null	null	null	null	null	null	null	null	null	null	null	null	null	null	null
92	5	5	1	310831285	NCVOG2170				NCVO|gi|310831285_|ref_|YP_003969928_1_|_hypothetical_protein_crov296_[Cafeteria_roenbergensis_virus_BV-PW1]	mimC|10249_Cafro310831285_|ref_|YP_003969928_1_|_hypothetical_protein_crov296_[Cafeteria_roenbergensis_virus_BV-PW1]	null	null	null	null	null	null	null	null	Klosn|2_g_Klosneuvirus_2_260_s288115_e288738_o_Fwd_ann_hypothetical	null	null	Hoko|3_g_Hokovirus_3_76_s111671_e112396_o_Rev_ann_hypothetical	Crov|YP_003969928.1_[gene=crov296]_[protein=hypothetical_protein]_[protein_id=YP_003969928.1]_[location=323112..323708]_EOS	null	null	null	null	null	null	null	null	null	null	null	null	null	null	null	null	null	null	null	null	null	null	null
93	2	2	1	322510915	NCVOG3090				NCVO|gi|322510915_|gb_|ADX06228_1_|_hypothetical_protein_162300098_[Organic_Lake_phycodnavirus_2]	null	null	null	OLV2|ADX06228.1_[gene=162300098]_[protein=hypothetical_protein]_[protein_id=ADX06228.1]_[location=complement(35693..35980)]_EOS	null	null	null	null	null	null	null	null	null	null	null	null	null	null	null	null	null	null	null	null	null	null	null	null	null	null	null	null	null	null	null	null	null
94	4	4	1	310831318					NCVO|gi|310831318_|ref_|YP_003969961_1_|_hypothetical_protein_crov328_[Cafeteria_roenbergensis_virus_BV-PW1]	mimC|10216_Cafro310831318_|ref_|YP_003969961_1_|_hypothetical_protein_crov328_[Cafeteria_roenbergensis_virus_BV-PW1]	null	null	null	null	null	null	null	null	Klosn|2_g_Klosneuvirus_2_68_s87817_e88170_o_Rev_ann_hypothetical	null	null	null	Crov|YP_003969961.1_[gene=crov328]_[protein=hypothetical_protein]_[protein_id=YP_003969961.1]_[location=complement(368950..369519)]_EOS	null	null	null	null	null	null	null	null	null	null	null	null	null	null	null	null	null	null	null	null	null	null	null
95	5	6	0.333	322510931	NCVOG0074				NCVO|gi|313768007|ref|YP_004061438_1|_hypothetical_protein_BpV1_008c_[Bathycoccus_sp_RCC1105_virus_BpV1],NCVO|gi|322510931_|gb_|ADX06244_1_|_putative_heat_shock_protein_70_[Organic_Lake_phycodnavirus_2]	mimC|85599_OLPV2_322510931_|gb_|ADX06244_1_|_putative_heat_shock_protein_70_[Organic_Lake_phycodnavirus_2]	null	null	OLV2|ADX06244.1_[gene=162300134]_[protein=putative_heat_shock_protein_70]_[protein_id=ADX06244.1]_[location=53009..54862]_EOS	null	null	null	CEV|prot_CeV_372_372_[gene=ceV_372]_[protein=Hsp70_protein]_[protein_id=YP_009173627.1]_[location=349175..351205]_EOS	null	null	null	null	Hoko|3_g_Hokovirus_3_261_s366735_e368804_o_Fwd_ann_Hsp70	null	null	null	null	null	null	null	null	null	null	null	null	null	null	null	null	null	null	null	null	null	null	null	null
96	28	35	0.17	351737546	NCVOG0074				NCVO|gi|351737546_|gb_|AEQ60581_1_|_HSP70_[Acanthamoeba_castellanii_mamavirus],NCVO|gi|350611206_|gb_|AEQ32650_1_|_heat_shock_70_kDa_protein-like_protein_[Megavirus_chiliensis],NCVO|gi|311977777_|ref_|YP_003986897_1_|_heat_shock_70_kDa_protein-like_protein_[Acanthamoeba_polyphaga_mimivirus],NCVO|gi|441432357_|ref_|YP_007354399_1_|_HSP70-like_protein_[Acanthamoeba_polyphaga_moumouvirus]	mimC|64870_Moumou_HSP70_|_HSP70-like_protein,mimC|53743_Mimivir311977777_|ref_|YP_003986897_1_|_heat_shock_70_kDa_protein-like_protein_[Acanthamoeba_polyphaga_mimivirus],mimC|43028_Megavir350611206_|gb_|AEQ32650_1_|_heat_shock_70_kDa_protein-like_protein_[Megavirus_chiliensis],mimC|21484_Mamavir351737546_|gb_|AEQ60581_1_|_HSP70_[Acanthamoeba_castellanii_mamavirus]	null	null	null	null	null	null	null	null	Klosn|9_g_Klosneuvirus_9_16_s14594_e16375_o_Fwd_ann_Hsp70	Cato|Catovirus_1_773_s811800_e813728_o_Rev_ann_Hsp70	null	null	Crov|YP_003970036.1_[gene=crov403]_[protein=putative_DnaK/Hsp70]_[protein_id=YP_003970036.1]_[location=450896..452842]_EOS	Tpnv|L579_s691031_e_692389_o_Rev_ann_ID_L579_putative_heat_shock_70_kDa_protein_EOS	TDPO|610_610_undefined_product_695512_696870_reverse_MW_50409_annot_HSP70-like_protei_EOS	Mimi|YP_003986897_1_[gene=L393]_[protein=heat_shock_70_kDa_protein-like_protein]_[protein_id=YP_003986897_1]_[location=complement(516823__518727)]	MAMA|L475_complement_528192_530096_HSP70_EOS	Shir|BAV62482.1_428_[protein=heat_shock_70_kDa_protein-like_protein]_[protein_id=BAV62482.1]_[location=complement(520048..521952)]	LTLV|LTV_AFYC01000005.1_prot_EJN40833.1_210_[gene=L329]_[protein=HSP70]_[protein_id=EJN40833.1]_[location=complement(321476..323380)]	Samb|KF959826.1_cdsid_AHJ40090.1_[protein=heat_shock_70_kDa_protein-like_protein]_[protein_id=AHJ40090.1]_[location=complement(529894..531798)]	Niem|KT599914.1_prot_ALR83972.1_428_[protein=heat_shock_70_kDa_protein-like_protein]_[protein_id=ALR83972.1]_[location=complement(560941..562845)]	TRV2|192_634_aa_Rev_280990_282894	Kroo|AKI79162.1_402_[protein=heat_shock_70_kda_protein-like_protein]_[protein_id=AKI79162.1]_[location=complement(507325..509217)]	Hiru|HIRU_S565_565_[gene=HIRU_S565]_[protein=70_kDa_heat_shock_protein-like_protein]_[protein_id=AHA45471.1]_[location=662966..664870]	Kasa|BAV61494.1_428_[protein=heat_shock_70_kDa_protein-like_protein]_[protein_id=BAV61494.1]_[location=complement(520198_522102)]	Bomb|KU761889.1_prot_AMZ02837.1_386_[protein=heat_shock_70_kDa_protein-like_protein]_[protein_id=AMZ02837.1]_[location=complement(518482..520386)]_EOS,Bomb|KM982402.1_prot_AKI80126.1_397_[protein=HSP70]_[protein_id=AKI80126.1]_[location=complement(527121..529025)]_EOS	Moum|432_475307_476620_	Monv|c5_JN885998.1_cdsid_AEX62780.1_[gene=mv_L575]_[protein=putative_heat_shock_70_kDa_protein]_[protein_id=AEX62780.1]_[location=complement(155651..156964)]	Saud|AQN68325.1_463_[protein=HSP70-like_protein]_[protein_id=AQN68325.1]_[location=500778..502139]	GLTV|glt_00512_510_[gene=glt_00512]_[protein=hypothetical_protein]_[protein_id=AGF85321.1]_[location=complement(525034..526347)]	Mega|YP_004894551_1_gene_mg500_protein_heat_shock_70_kDa_protein-like_protein_protein_id_YP_004894551_1_location_join_549977_550582_551727_553037_EOS	CE7V|IB-c2_Courdo7_JN885991.1_cdsid_AEX61646.1_[gene=c7_R583]_[protein=putative_heat_shock_70_kDa_protein]_[protein_id=AEX61646.1]_[location=254873..256186]	TRV1|gene197_437_aa_Rev_245706_247019	LBA1|0496_heat_shock_70_kDa_protein-like_518181_519494_1_EOS	CE11|CE11_00529_521_[gene=CE11_00529]_[protein=heat_shock_70_kDa_protein-like_protein]_[protein_id=AFX92555.1]_[location=join(535474..536079_536489..537802)]	Powa|ANB50613.1_451_[protein=hypothetical_protein]_[protein_id=ANB50613.1]_[location=534873..536789]
97	3	3	1	322510941	NCVOG3091				NCVO|gi|322510941_|gb_|ADX06254_1_|_FkbM_family_methyltransferase_[Organic_Lake_phycodnavirus_2]	mimC|85589_OLPV2_322510941_|gb_|ADX06254_1_|_FkbM_family_methyltransferase_[Organic_Lake_phycodnavirus_2]	null	null	OLV2|ADX06254.1_[gene=162300154]_[protein=FkbM_family_methyltransferase]_[protein_id=ADX06254.1]_[location=complement(63057..63707)]_EOS	null	null	null	null	null	null	null	null	null	null	null	null	null	null	null	null	null	null	null	null	null	null	null	null	null	null	null	null	null	null	null	null	null
98	6	8	0.625	508181807	NCVOG3091				NCVO|gi|508181807_|ref_|YP_008052326_1_|_FkbM_family_methyltransferase_[Phaeocystis_globosa_virus],NCVO|gi|357292284_|gb_|AET73620_1_|_hypothetical_protein_PGBG_00404_[Phaeocystis_globosa_virus_14T],NCVO|gi|357289570_|gb_|AET72883_1_|_hypothetical_protein_PGAG_00429_[Phaeocystis_globosa_virus_12T]	mimC|96060_Phaglob357289570_|gb_|AET72883_1_|_hypothetical_protein_PGAG_00429_[Phaeocystis_globosa_virus_12T]	null	null	null	PG12|AET72883.1_[gene=PGAG_00429]_[protein=hypothetical_protein]_[protein_id=AET72883.1]_[location=33160..33915]	PG14|AET73620.1_[gene=PGBG_00404]_[protein=hypothetical_protein]_[protein_id=AET73620.1]_[location=complement(5228..5983)]	PG16|YP_008052326.1_7_[gene=PGCG_00007]_[protein=FkbM_family_methyltransferase]_[protein_id=YP_008052326.1]_[location=complement(5619_6374)]	null	null	Klosn|2_g_Klosneuvirus_2_2_s730_e1371_o_Fwd_ann_FkbM	null	null	null	null	null	null	null	null	null	null	null	null	null	null	null	null	null	null	null	null	null	null	null	null	null	null	null
99	3	3	1	322510954	NCVOG2204				NCVO|gi|322510954_|gb_|ADX06267_1_|_putative_deoxyribodipyrimidine_photo-lyase_[Organic_Lake_phycodnavirus_2]	mimC|85576_OLPV2_322510954_|gb_|ADX06267_1_|_putative_deoxyribodipyrimidine_photo-lyase_[Organic_Lake_phycodnavirus_2]	null	null	OLV2|ADX06267.1_[gene=162300180]_[protein=putative_deoxyribodipyrimidine_photo-lyase]_[protein_id=ADX06267.1]_[location=complement(75501..76820)]_EOS	null	null	null	null	null	null	null	null	null	null	null	null	null	null	null	null	null	null	null	null	null	null	null	null	null	null	null	null	null	null	null	null	null
100	10	14	0.134	310831104	NCVOG2204				NCVO|gi|310831104_|ref_|YP_003969747_1_|_putative_CPD_class_I_photolyase_[Cafeteria_roenbergensis_virus_BV-PW1],NCVO|gi|322510730_|gb_|ADX06044_1_|_putative_deoxyribodipyrimidine_photo-lyase_[Organic_Lake_phycodnavirus_1],NCVO|gi|350611443_|gb_|AEQ32887_1_|_deoxyribodipyrimidine_photolyase_[Megavirus_chiliensis]	mimC|10430_Cafro310831104_|ref_|YP_003969747_1_|_putative_CPD_class_I_photolyase_[Cafeteria_roenbergensis_virus_BV-PW1],mimC|75073_OLPV1_322510730_|gb_|ADX06044_1_|_putative_deoxyribodipyrimidine_photo-lyase_[Organic_Lake_phycodnavirus_1],mimC|47008_Megavir350611092_350611443_|gb_|AEQ32536_1_|_deoxyribodipyrimidine_photolyase_[Megavirus_chiliensis]	null	null	null	null	null	null	null	null	Klosn|1_325_s348645_e350066_o_Rev_ann_deoxyribodipyrimidine	Cato|Catovirus_1_279_s298663_e300051_o_Fwd_ann_deoxyribodipyrimidine	Indi|1_165_s191820_e193244_o_Rev_ann_deoxyribodipyrimidine	Hoko|3_g_Hokovirus_3_132_s182298_e183674_o_Fwd_ann_deoxyribodipyrimidine	Crov|YP_003969747.1_[gene=crov115]_[protein=putative_CPD_class_I_photolyase]_[protein_id=YP_003969747.1]_[location=complement(112363..113787)]_EOS	null	null	null	null	null	null	null	null	null	null	null	null	null	null	null	null	null	Mega|YP_004894451_1_gene_mg400_protein_deoxyribodipyrimidine_photolyase_protein_id_YP_004894451_1_location_complement_423697_424533_EOS	null	null	null	CE11|CE11_00418_411_[gene=CE11_00418]_[protein=deoxyribodipyrimidine_photolyase]_[protein_id=AFX92445.1]_[location=complement(411970..413385)]	Powa|ANB50516.1_354_[protein=deoxyribodipyrimidine_photolyase]_[protein_id=ANB50516.1]_[location=complement(411345..412769)]
101	3	3	1	322510960	NCVOG0249	NCVOG0249	NCVOG0249	NCVOG0249	NCVO|gi|322510960|gb|ADX06273_1|_putative_VV_A32-like_packaging_ATPase_[Organic_Lake_phycodnavirus_2]	mimC|85570_OLPV2_322510960_|gb_|ADX06273_1_|_putative_VV_A32-like_packaging_ATPase_[Organic_Lake_phycodnavirus_2]	null	null	OLV2|ADX06273.1_[gene=162300192]_[protein=putative_VV_A32-like_packaging_ATPase]_[protein_id=ADX06273.1]_[location=complement(81833..82669)]_EOS	null	null	null	null	null	null	null	null	null	null	null	null	null	null	null	null	null	null	null	null	null	null	null	null	null	null	null	null	null	null	null	null	null
102	3	3	1	322510974	NCVOG0635				NCVO|gi|322510974_|gb_|ADX06287_1_|_putative_DNA-directed_RNA_polymerase_II_subunit_[Organic_Lake_phycodnavirus_2]	mimC|85556_OLPV2_322510974_|gb_|ADX06287_1_|_putative_DNA-directed_RNA_polymerase_II_subunit_[Organic_Lake_phycodnavirus_2]	null	null	OLV2|ADX06287.1_[gene=162300222]_[protein=putative_DNA-directed_RNA_polymerase_II_subunit]_[protein_id=ADX06287.1]_[location=92627..93718]_EOS	null	null	null	null	null	null	null	null	null	null	null	null	null	null	null	null	null	null	null	null	null	null	null	null	null	null	null	null	null	null	null	null	null
103	30	37	0.186	441432186					NCVO|gi|441432186_|ref_|YP_007354228_1_|_DNA_topoisomerase_1_[Acanthamoeba_polyphaga_moumouvirus],NCVO|gi|351737368_|gb_|AEQ60403_1_|_Topoisomerase_I_[Acanthamoeba_castellanii_mamavirus],NCVO|gi|350611025_|gb_|AEQ32469_1_|_DNA_topoisomerase_1_[Megavirus_chiliensis],NCVO|gi|311977597_|ref_|YP_003986717_1_|_DNA_topoisomerase_1_[Acanthamoeba_polyphaga_mimivirus]	mimC|64261_Moumou_gene_236_|_DNA_topoisomerase_1,mimC|53915_Mimivir311977597_|ref_|YP_003986717_1_|_DNA_topoisomerase_1_[Acanthamoeba_polyphaga_mimivirus],mimC|43167_Megavir350611025_|gb_|AEQ32469_1_|_DNA_topoisomerase_1_[Megavirus_chiliensis],mimC|21652_Mamavir351737368_|gb_|AEQ60403_1_|_Topoisomerase_I_[Acanthamoeba_castellanii_mamavirus]	null	null	OLV2|ADX06321.1_[gene=162324580]_[protein=putative_DNA_topoisomerase_I]_[protein_id=ADX06321.1]_[location=122760..124787]_EOS	null	null	null	null	null	Klosn|1_241_s264360_e266978_o_Fwd_ann_DNA	Cato|Catovirus_1_975_s1017760_e1020420_o_Rev_ann_DNA	Indi|1_114_s142261_e144900_o_Fwd_ann_DNA	Hoko|2_g_Hokovirus_2_176_s209148_e212012_o_Fwd_ann_DNA	null	Tpnv|R919_s1077226_e_1079715_o_Fwd_ann_ID_R919_topoisomerase_I_EOS	TDPO|964_964_undefined_product_1091622_1094111_forward_MW_94389_annot_topoisomerase_I_EOS	Mimi|YP_003986717_1_[gene=L221]_[protein=DNA_topoisomerase_1]_[protein_id=YP_003986717_1]_[location=complement(267796__270360)]	MAMA|L286_complement_280280_282844_Topoisomerase_I_bacterial_type_EOS	Shir|BAV62299.1_245_[protein=DNA_topoisomerase_1]_[protein_id=BAV62299.1]_[location=complement(271018..273582)]	LTLV|LTV_AFYC01000005.1_prot_EJN40679.1_56_[gene=L173]_[protein=topoisomerase_I_(bacterial_type)]_[protein_id=EJN40679.1]_[location=complement(73560..76124)]	Samb|KF959826.1_cdsid_AHJ39974.1_[protein=DNA_topoisomerase_1]_[protein_id=AHJ39974.1]_[location=complement(275434..277998)]	Niem|KT599914.1_prot_ALR83783.1_239_[protein=DNA_topoisomerase_1]_[protein_id=ALR83783.1]_[location=complement(295687..298251)]	TRV2|25_854_aa_Rev_32626_35190	Kroo|AKI78981.1_221_[protein=topoisomerase_I]_[protein_id=AKI78981.1]_[location=complement(256611..259175)]	Hiru|HIRU_S746_746_[gene=HIRU_S746]_[protein=DNA_topoisomerase_1]_[protein_id=AHA45652.1]_[location=910551..913115]	Kasa|BAV61311.1_245_[protein=DNA_topoisomerase_1]_[protein_id=BAV61311.1]_[location=complement(271168_273732)]	Bomb|KU761889.1_prot_AMZ02667.1_216_[protein=DNA_topoisomerase_1]_[protein_id=AMZ02667.1]_[location=complement(269452..272016)]_EOS,Bomb|KM982402.1_prot_AKI79951.1_222_[protein=topoisomerase_I]_[protein_id=AKI79951.1]_[location=complement(277915..280455)]_EOS	Moum|248_247324_249792_	Monv|c6_JN885999.1_cdsid_AEX63019.1_[gene=mv_R817]_[protein=DNA_topoisomerase_1]_[protein_id=AEX63019.1]_[location=35821..38289]	Saud|AQN68141.1_279_[protein=DNA_topoisomerase]_[protein_id=AQN68141.1]_[location=complement(274427..276895)]	GLTV|glt_00697_691_[gene=glt_00697]_[protein=topoisomerase_1]_[protein_id=AGF85502.1]_[location=748091..750559]	Mega|YP_004894374_1_gene_mg323_protein_DNA_topoisomerase_1_protein_id_YP_004894374_1_location_complement_320235_322730_EOS	CE7V|IB-c2_Courdo7_JN885991.1_cdsid_AEX61426.1_[gene=c7_L360]_[protein=DNA_topoisomerase_1]_[protein_id=AEX61426.1]_[location=complement(34167..36629)]	TRV1|gene378_828_aa_For_472786_475272	LBA1|0303_DNA_topoisomerase_1_org:Megavirus_LBA111_coord:[287678_290173_-1_EOS	CE11|CE11_00328_324_[gene=CE11_00328]_[protein=DNA_topoisomerase_1]_[protein_id=AFX92358.1]_[location=complement(308255..310741)]	Powa|ANB50440.1_278_[protein=DNA_topoisomerase_1]_[protein_id=ANB50440.1]_[location=complement(309269..311755)]
104	5	5	0.2	310831444	NCVOG1353	NCVOG1353	NCVOG1353		NCVO|gi|310831444|ref|YP_003970087_1|_putative_ribonucleotide_reductase_large_subunit_precursor_[Cafeteria_roenbergensis_virus_BV-PW1]	mimC|10090_Cafro310831444_|ref_|YP_003970087_1_|_putative_ribonucleotide_reductase_large_subunit_precursor_[Cafeteria_roenbergensis_virus_BV-PW1]	null	null	OLV2|ADX06331.1_[gene=162319331]_[protein=putative_ribonucleotide_reductase_large_subunit_A]_[protein_id=ADX06331.1]_[location=167363..169858]_EOS	null	null	null	null	null	null	Cato|2_g_Catovirus_2_233_s267786_e271337_o_Rev_ann_ribonucleoside	null	null	Crov|YP_003970087.1_[gene=crov454]_[protein=putative_ribonucleotide_reductase_large_subunit_precursor]_[protein_id=YP_003970087.1]_[location=499152..502925]_EOS	null	null	null	null	null	null	null	null	null	null	null	null	null	null	null	null	null	null	null	null	null	null	null
105	2	2	1	66275870					NCVO|gi|66275870|ref|YP_232955_1|_ribonucleotide_reductase_large_subunit_[Vaccinia_virus]	null	null	null	null	null	null	null	null	null	Klosn|2_g_Klosneuvirus_2_287_s319615_e321036_o_Rev_ann_ribonucleoside	null	null	null	null	null	null	null	null	null	null	null	null	null	null	null	null	null	null	null	null	null	null	null	null	null	null	null
106	6	8	0.125	322511020	NCVOG0330	NCVOG0330	NCVOG0330		NCVO|gi|322511020_|gb_|ADX06333_1_|_RING-finger_domain-containing_protein_[Organic_Lake_phycodnavirus_2],NCVO|gi|310831266_|ref_|YP_003969909_1_|_hypothetical_protein_crov277_[Cafeteria_roenbergensis_virus_BV-PW1]	mimC|85510_OLPV2_322511020_|gb_|ADX06333_1_|_RING-finger_domain-containing_protein_[Organic_Lake_phycodnavirus_2],mimC|10268_Cafro310831266_|ref_|YP_003969909_1_|_hypothetical_protein_crov277_[Cafeteria_roenbergensis_virus_BV-PW1]	null	null	OLV2|ADX06333.1_[gene=162319335]_[protein=RING-finger_domain-containing_protein]_[protein_id=ADX06333.1]_[location=166237..166557]_EOS	null	null	null	null	null	Klosn|2_g_Klosneuvirus_2_13_s8440_e8784_o_Rev_ann_RING-H2	Cato|2_g_Catovirus_2_98_s102451_e102834_o_Rev_ann_RING-H2	null	null	Crov|YP_003969909.1_[gene=crov277]_[protein=hypothetical_protein]_[protein_id=YP_003969909.1]_[location=303260..303502]_EOS	null	null	null	null	null	null	null	null	null	null	null	null	null	null	null	null	null	null	null	null	null	null	null
107	24	29	0.269	351737665					NCVO|gi|351737665_|gb_|AEQ60700_1_|_hypothetical_protein_[Acanthamoeba_castellanii_mamavirus],NCVO|gi|311977899_|ref_|YP_003987019_1_|_hypothetical_protein_[Acanthamoeba_polyphaga_mimivirus],NCVO|gi|350611263_|gb_|AEQ32707_1_|_hypothetical_protein_[Megavirus_chiliensis]	mimC|53624_Mimivir311977899_|ref_|YP_003987019_1_|_hypothetical_protein_[Acanthamoeba_polyphaga_mimivirus],mimC|21368_Mamavir351737665_|gb_|AEQ60700_1_|_hypothetical_protein_[Acanthamoeba_castellanii_mamavirus],mimC|42981_Megavir350611263_|gb_|AEQ32707_1_|_hypothetical_protein_[Megavirus_chiliensis]	null	null	OLV2|ADX06337.1_[gene=162319343]_[protein=hypothetical_protein]_[protein_id=ADX06337.1]_[location=complement(163590..164123)]_EOS	null	null	null	null	null	Klosn|1_208_s227462_e228235_o_Fwd_ann_hypothetical	null	null	null	null	Tpnv|L840_s983841_e_984593_o_Rev_ann_ID_L840_mg368_gene_product_EOS	TDPO|885_885_undefined_product_998117_998869_reverse_MW_28935_annot_hypothetical_protein_EOS	Mimi|YP_003987019_1_[gene=L507]_[protein=hypothetical_protein]_[protein_id=YP_003987019_1]_[location=complement(678547__679326)]	MAMA|L601_complement_687524_688303_Hypothetical_protein_EOS	Shir|BAV62606.1_552_[protein=hypothetical_protein]_[protein_id=BAV62606.1]_[location=complement(681778..682557)]	null	Samb|KF959826.1_cdsid_AHJ40177.1_[protein=hypothetical_protein]_[protein_id=AHJ40177.1]_[location=complement(694651..695274)]	Niem|KT599914.1_prot_ALR84097.1_553_[protein=hypothetical_protein]_[protein_id=ALR84097.1]_[location=complement(737877..738656)]	TRV2|308_259_aa_Rev_441996_442775	Kroo|AKI79285.1_525_[protein=hypothetical_protein]_[protein_id=AKI79285.1]_[location=complement(667694..668473)]	Hiru|HIRU_S439_439_[gene=HIRU_S439]_[protein=hypothetical_protein]_[protein_id=AHA45345.1]_[location=502504..503283]	Kasa|BAV61618.1_552_[protein=hypothetical_protein]_[protein_id=BAV61618.1]_[location=complement(681928_682707)]	Bomb|KM982402.1_prot_AKI80240.1_511_[protein=hypothetical_protein]_[protein_id=AKI80240.1]_[location=complement(690083..690862)]_EOS,Bomb|KU761889.1_prot_AMZ02952.1_501_[protein=hypothetical_protein]_[protein_id=AMZ02952.1]_[location=complement(680212..680991)]_EOS	null	null	Saud|AQN68192.1_330_[protein=hypothetical_protein]_[protein_id=AQN68192.1]_[location=336804..337544]	GLTV|glt_00647_644_[gene=glt_00647]_[protein=hypothetical_protein]_[protein_id=AGF85455.1]_[location=complement(688466..689206)]	Mega|YP_004894419_1_gene_mg368_protein_hypothetical_protein_protein_id_YP_004894419_1_location_383698_384438_EOS	CE7V|IB-c2_Courdo7_JN885991.1_cdsid_AEX61490.1_[gene=c7_R426]_[protein=hypothetical_protein]_[protein_id=AEX61490.1]_[location=93323..94063]	TRV1|gene331_246_aa_Rev_410948_411688	LBA1|0349_hypothetical_351853_352593_1_EOS	CE11|CE11_00381_375_[gene=CE11_00381]_[protein=hypothetical_protein]_[protein_id=AFX92409.1]_[location=371936..372676]	Powa|ANB50487.1_325_[protein=hypothetical_protein]_[protein_id=ANB50487.1]_[location=371769..372509]
108	4	4	0.5	322511028	NCVOG1295				NCVO|gi|322511028_|gb_|ADX06341_1_|_hypothetical_protein_162319351_[Organic_Lake_phycodnavirus_2]	mimC|85502_OLPV2_322511028_|gb_|ADX06341_1_|_hypothetical_protein_162319351_[Organic_Lake_phycodnavirus_2]	null	null	OLV2|ADX06341.1_[gene=162319351]_[protein=hypothetical_protein]_[protein_id=ADX06341.1]_[location=160395..160760]_EOS	null	null	null	CEV|prot_CeV_130_130_[gene=ceV_130]_[protein=DUF2177_domain_containing_protein]_[protein_id=YP_009173385.1]_[location=124324..124689]_EOS	null	null	null	null	null	null	null	null	null	null	null	null	null	null	null	null	null	null	null	null	null	null	null	null	null	null	null	null	null
109	4	4	0.5	310831415	NCVOG1295				NCVO|gi|310831415_|ref_|YP_003970058_1_|_hypothetical_protein_crov425_[Cafeteria_roenbergensis_virus_BV-PW1]	mimC|10119_Cafro310831415_|ref_|YP_003970058_1_|_hypothetical_protein_crov425_[Cafeteria_roenbergensis_virus_BV-PW1]	null	null	null	null	null	null	null	null	Klosn|5_g_Klosneuvirus_5_19_s22025_e22411_o_Fwd_ann_Predicted	null	null	null	Crov|YP_003970058.1_[gene=crov425]_[protein=hypothetical_protein]_[protein_id=YP_003970058.1]_[location=470894..471292]_EOS	null	null	null	null	null	null	null	null	null	null	null	null	null	null	null	null	null	null	null	null	null	null	null
110	3	3	1	322511036	NCVOG1352	NCVOG1352			NCVO|gi|322511036_|gb_|ADX06349_1_|_putative_ribonuclease_H1_[Organic_Lake_phycodnavirus_2]	mimC|85494_OLPV2_322511036_|gb_|ADX06349_1_|_putative_ribonuclease_H1_[Organic_Lake_phycodnavirus_2]	null	null	OLV2|ADX06349.1_[gene=162319371]_[protein=putative_ribonuclease_H1]_[protein_id=ADX06349.1]_[location=154538..155134]_EOS	null	null	null	null	null	null	null	null	null	null	null	null	null	null	null	null	null	null	null	null	null	null	null	null	null	null	null	null	null	null	null	null	null
111	28	35	0.222	441432460	NCVOG1352	NCVOG1352			NCVO|gi|441432460_|ref_|YP_007354502_1_|_ribonuclease_H_[Acanthamoeba_polyphaga_moumouvirus],NCVO|gi|350611104_|gb_|AEQ32548_1_|_putative_ribonuclease_H_protein_[Megavirus_chiliensis],NCVO|gi|351737451_|gb_|AEQ60486_1_|_ribonuclease_HI_[Acanthamoeba_castellanii_mamavirus],NCVO|gi|311977680_|ref_|YP_003986800_1_|_probable_ribonuclease_H_protein_[Acanthamoeba_polyphaga_mimivirus]	mimC|64526_Moumou_gene_512_|_ribonuclease_H,mimC|43101_Megavir350611104_|gb_|AEQ32548_1_|_putative_ribonuclease_H_protein_[Megavirus_chiliensis],mimC|53840_Mimivir311977680_|ref_|YP_003986800_1_|_probable_ribonuclease_H_protein_[Acanthamoeba_polyphaga_mimivirus],mimC|21579_Mamavir351737451_|gb_|AEQ60486_1_|_ribonuclease_HI_[Acanthamoeba_castellanii_mamavirus]	null	null	null	null	null	null	null	null	Klosn|2_g_Klosneuvirus_2_3_s1487_e1996_o_Rev_ann_ribonuclease	Cato|2_g_Catovirus_2_85_s91994_e92467_o_Rev_ann_ribonuclease	Indi|2_g_Indivirus_2_91_s108935_e109471_o_Fwd_ann_ribonuclease	Hoko|4_g_Hokovirus_4_26_s31601_e32119_o_Fwd_ann_ribonuclease	null	Tpnv|R374_s428839_e_429561_o_Fwd_ann_ID_R374_ribonuclease_H_EOS	TDPO|398_398_undefined_product_436022_436738_forward_MW_27109_annot_ribonuclease_H_EOS	Mimi|YP_003986800_1_[gene=R298/R299]_[protein=probable_ribonuclease_H_protein]_[protein_id=YP_003986800_1]_[location=383229__384149]	MAMA|R372_394632_395552_Ribonuclease_HI_EOS	Shir|BAV62385.1_331_[protein=putative_ribonuclease_H_protein]_[protein_id=BAV62385.1]_[location=386451..387371]	LTLV|LTV_AFYC01000005.1_prot_EJN40750.1_127_[gene=R246]_[protein=ribonuclease_HI]_[protein_id=EJN40750.1]_[location=188384..188827]	null	Niem|KT599914.1_prot_ALR83880.1_336_[protein=ribonuclease_HI]_[protein_id=ALR83880.1]_[location=426066..426986]	TRV2|101_299_aa_For_147361_148260	Kroo|AKI79068.1_308_[protein=putative_ribonuclease_H_protein]_[protein_id=AKI79068.1]_[location=373722..374621]	Hiru|HIRU_S661_661_[gene=HIRU_S661]_[protein=putative_ribonuclease_H_protein]_[protein_id=AHA45567.1]_[location=complement(797515..798435)]	Kasa|BAV61397.1_331_[protein=putative_ribonuclease_H_protein]_[protein_id=BAV61397.1]_[location=386601_387521]	Bomb|KU761889.1_prot_AMZ02747.1_296_[protein=putative_ribonuclease_H_protein]_[protein_id=AMZ02747.1]_[location=384885..385805]_EOS,Bomb|KM982402.1_prot_AKI80033.1_304_[protein=putative_ribonuclease_H_protein]_[protein_id=AKI80033.1]_[location=393650..394531]_EOS	Moum|537_609287_609898_	Monv|c5_JN885998.1_cdsid_AEX62640.1_[gene=mv_R435]_[protein=putative_ribonuclease_H_protein]_[protein_id=AEX62640.1]_[location=17002..17613]	Saud|AQN68434.1_572_[protein=ribonuclease_H]_[protein_id=AQN68434.1]_[location=complement(640418..641029)]	GLTV|glt_00389_387_[gene=glt_00389]_[protein=hypothetical_protein]_[protein_id=AGF85198.1]_[location=386254..386874]	Mega|YP_004894660_1_gene_mg609_protein_putative_ribonuclease_H_protein_protein_id_YP_004894660_1_location_complement_700189_700911_EOS	CE7V|IB-c2_Courdo7_JN885991.1_cdsid_AEX61795.1_[gene=c7_L732]_[protein=putative_ribonuclease_H_protein]_[protein_id=AEX61795.1]_[location=complement(398920..399642)]	TRV1|gene84_175_aa_For_99307_99834	LBA1|0620_putative_ribonuclease_H_664219_664746_-1_EOS	CE11|CE11_00663_655_[gene=CE11_00663]_[protein=putative_ribonuclease_H_protein]_[protein_id=AFX92689.1]_[location=complement(682448..682975)]	Powa|ANB50713.1_551_[protein=hypothetical_protein]_[protein_id=ANB50713.1]_[location=complement(680488..681225)]
112	7	7	0.143	322511047	NCVOG0262	NCVOG0262	NCVOG0262	NCVOG0262	NCVO|gi|322511047|gb|ADX06360_1|_putative_Poxvirus_related_late_transcription_factor_VLTF3_[Organic_Lake_phycodnavirus_2]	mimC|85483_OLPV2_322511047_|gb_|ADX06360_1_|_putative_Poxvirus_related_late_transcription_factor_VLTF3_[Organic_Lake_phycodnavirus_2]	null	null	null	null	null	null	null	null	Klosn|1_29_s28897_e29247_o_Rev_ann_A2L	null	Indi|4_g_Indivirus_4_24_s28359_e28709_o_Fwd_ann_A2L	null	null	Tpnv|R684_s804323_e_804946_o_Fwd_ann_ID_R684_putative_transcription_factor_EOS	null	null	null	null	null	null	null	null	null	null	null	null	null	null	null	GLTV|glt_00555_553_[gene=glt_00555]_[protein=late_transcription_factor_VLTF3-like_protein]_[protein_id=AGF85364.1]_[location=572682..572921]	null	CE7V|IB-c2_Courdo7_JN885991.1_cdsid_AEX61599.1_[gene=c7_L536]_[protein=putative_transcription_factor]_[protein_id=AEX61599.1]_[location=complement(210962..211186)]	null	null	null	null
113	31	37	0.132	351737522	NCVOG0052	NCVOG0052	NCVOG0052		NCVO|gi|351737522|gb|AEQ60557_1|_Erv1_/_Alr_family_protein_[Acanthamoeba_castellanii_mamavirus],NCVO|gi|311977753|ref|YP_003986873_1|_probable_FAD-linked_sulfhydryl_oxidase_[Acanthamoeba_polyphaga_mimivirus],NCVO|gi|441432384|ref|YP_007354426_1|_Erv1_/_Alr_family_protein_[Acanthamoeba_polyphaga_moumouvirus],NCVO|gi|350611938|gb|AEQ33382_1|_putative_FAD-linked_sulfhydryl_oxidase_[Megavirus_chilien…	mimC|53767_Mimivir311977753_|ref_|YP_003986873_1_|_probable_FAD-linked_sulfhydryl_oxidase_[Acanthamoeba_polyphaga_mimivirus],mimC|21508_Mamavir351737522_|gb_|AEQ60557_1_|_Erv1_/_Alr_family_protein_[Acanthamoeba_castellanii_mamavirus],mimC|64452_Moumou_gene_437_|_Erv1_/_Alr_family_protein	null	null	OLV2|ADX06393.1_[gene=162275876]_[protein=putative_Erv_family_thiol_oxidoreductase]_[protein_id=ADX06393.1]_[location=276240..276776]_EOS	null	null	null	null	null	Klosn|2_g_Klosneuvirus_2_186_s207363_e207794_o_Rev_ann_disulfide	Cato|2_g_Catovirus_2_183_s203043_e203462_o_Rev_ann_disulfide	Indi|3_g_Indivirus_3_66_s101327_e101731_o_Fwd_ann_disulfide	Hoko|3_g_Hokovirus_3_105_s153249_e153674_o_Fwd_ann_disulfide	Crov|YP_003970077.1_[gene=crov444]_[protein=putative_Erv-family_thiol_oxidoreductase]_[protein_id=YP_003970077.1]_[location=complement(490276..490767)]_EOS	Tpnv|R533_s633289_e_633726_o_Fwd_ann_ID_R533_probable_FAD-linked_sulfhydryl_oxidase_EOS	TDPO|563_563_undefined_product_637950_638387_forward_MW_17486_annot_probable_FAD-linked_sulfhydryl_oxidase_EOS	Mimi|YP_003986873_1_[gene=R368]_[protein=probable_FAD-linked_sulfhydryl_oxidase]_[protein_id=YP_003986873_1]_[location=483679__484110]	MAMA|R449_495050_495481_Erv1_Alr_family_protein_EOS	Shir|BAV62458.1_404_[protein=putative_FAD-linked_sulfhydryl_oxidase]_[protein_id=BAV62458.1]_[location=486903..487334]	LTLV|LTV_AFYC01000005.1_prot_EJN40809.1_186_[gene=R305]_[protein=putative_thiol_oxidoreductase]_[protein_id=EJN40809.1]_[location=288333..288764]	Samb|KF959826.1_cdsid_AHJ40076.1_[protein=putative_fad-linked_sulfhydryl_oxidase]_[protein_id=AHJ40076.1]_[location=495326..495757]	Niem|KT599914.1_prot_ALR83948.1_404_[protein=Erv1_/_Alr_family_protein]_[protein_id=ALR83948.1]_[location=527796..528227]	TRV2|168_143_aa_For_247835_248266	Kroo|AKI79138.1_378_[protein=putative_FAD-linked_sulfhydryl_oxidase]_[protein_id=AKI79138.1]_[location=474171..474602]	Hiru|HIRU_S589_589_[gene=HIRU_S589]_[protein=putative_FAD-linked_sulfhydryl_oxidase]_[protein_id=AHA45495.1]_[location=complement(697584..698015)]	Kasa|BAV61470.1_404_[protein=putative_FAD-linked_sulfhydryl_oxidase]_[protein_id=BAV61470.1]_[location=487053_487484]	Bomb|KU761889.1_prot_AMZ02813.1_362_[protein=putative_FAD-linked_sulfhydryl_oxidase]_[protein_id=AMZ02813.1]_[location=485337..485768]_EOS,Bomb|KM982402.1_prot_AKI80102.1_373_[protein=putative_FAD-linked_sulfhydryl_oxidase]_[protein_id=AKI80102.1]_[location=493959..494390]_EOS	Moum|459_506607_507044_	Monv|c5_JN885998.1_cdsid_AEX62738.1_[gene=mv_R533]_[protein=putative_FAD-linked_sulfhydryloxidase]_[protein_id=AEX62738.1]_[location=119763..120200]	Saud|AQN68357.1_495_[protein=erv1_/_alr_family_protein]_[protein_id=AQN68357.1]_[location=complement(537709..538146)]	GLTV|glt_00480_478_[gene=glt_00480]_[protein=Alr_family_protein]_[protein_id=AGF85289.1]_[location=488330..488764]	Mega|YP_004894579_1_gene_mg528_protein_putative_FAD-linked_sulfhydryl_oxidase_protein_id_YP_004894579_1_location_complement_588826_589254_EOS	CE7V|IB-c2_Courdo7_JN885991.1_cdsid_AEX61683.1_[gene=c7_L620]_[protein=putative_FAD-linked_sulfhydryloxidase]_[protein_id=AEX61683.1]_[location=complement(291856..292284)]	TRV1|gene169_142_aa_For_209468_209896	LBA1|0528_putative_FAD-linked_sulfhydryl_oxidase_org:Megavirus_LBA111_coord:[555351_555779_-1_EOS	CE11|CE11_00561_553_[gene=CE11_00561]_[protein=putative_FAD-linked_sulfhydryl_oxidase]_[protein_id=AFX92587.1]_[location=complement(573591..574019)]	Powa|ANB50639.1_477_[protein=hypothetical_protein]_[protein_id=ANB50639.1]_[location=complement(572160..572588)]
114	30	37	0.232	441432208	NCVOG1127	NCVOG1127	NCVOG1127		NCVO|gi|441432208|ref|YP_007354250_1|_transcription_initiation_factor_TFIIB_[Acanthamoeba_polyphaga_moumouvirus],NCVO|gi|351737397|gb|AEQ60432_1|_putative_transcription_initiation_factor_IIB_[Acanthamoeba_castellanii_mamavirus],NCVO|gi|350611299|gb|AEQ32743_1|_putative_transcription_initiation_factor_iib-like_protein_[Megavirus_chiliensis],NCVO|gi|311977626|ref|YP_003986746_1|_putative_transcript…	mimC|64284_Moumou_gene_261_|_transcription_initiation_factor_TFIIB,mimC|53887_Mimivir311977626_|ref_|YP_003986746_1_|_putative_transcription_initiation_factor_IIb-like_protein_[Acanthamoeba_polyphaga_mimivirus],mimC|42949_Megavir350611299_|gb_|AEQ32743_1_|_putative_transcription_initiation_factor_iib-like_protein_[Megavirus_chiliensis],mimC|21626_Mamavir351737397_|gb_|AEQ60432_1_|_putative_transc…	null	null	OLV2|ADX06399.1_[gene=162275890]_[protein=putative_transcription_initiation_factor_IIB]_[protein_id=ADX06399.1]_[location=complement(271554..273236)]_EOS	null	null	null	null	null	Klosn|1_219_s240307_e241533_o_Rev_ann_transcription	Cato|Catovirus_1_1042_s1084551_e1085882_o_Fwd_ann_transcription	Indi|1_98_s120180_e121430_o_Rev_ann_transcription	Hoko|3_g_Hokovirus_3_159_s212622_e213689_o_Rev_ann_transcription	Crov|YP_003969862.1_[gene=crov230]_[protein=putative_transcription_initiation_factor_TFIIB]_[protein_id=YP_003969862.1]_[location=252407..253543]_EOS	Tpnv|R884_s1034689_e_1036194_o_Fwd_ann_ID_R884_putative_transcription_initiation_factor_IIb-like_protein_EOS	TDPO|929_929_undefined_product_1049914_1051416_forward_MW_56904_annot_putative_transcription_initiation_factor_IIb-like_protein_EOS	Mimi|YP_003986746_1_[gene=L250]_[protein=putative_transcription_initiation_factor_IIb-like_protein]_[protein_id=YP_003986746_1]_[location=complement(312629__314014)]	MAMA|L315_complement_323966_325351_Putative_transcription_initiation_factor_IIB_EOS	Shir|BAV62332.1_278_[protein=putative_transcription_initiation_factor_IIb-like_protein]_[protein_id=BAV62332.1]_[location=complement(315851..317236)]	LTLV|LTV_AFYC01000005.1_prot_EJN40706.1_83_[gene=L202]_[protein=putative_transcription_initiation_factor_IIB]_[protein_id=EJN40706.1]_[location=complement(117242..118627)]	null	Niem|KT599914.1_prot_ALR83831.1_287_[protein=putative_transcription_initiation_factor_IIB]_[protein_id=ALR83831.1]_[location=complement(354663..356048)]	TRV2|53_461_aa_Rev_76507_77892	Kroo|AKI79014.1_254_[protein=putative_transcription_initiation_factor_IIb-like_protein]_[protein_id=AKI79014.1]_[location=complement(303021..304406)]	Hiru|HIRU_S714_714_[gene=HIRU_S714]_[protein=putative_transcription_initiation_factor_IIb-like_protein]_[protein_id=AHA45620.1]_[location=866827..868212]	Kasa|BAV61344.1_278_[protein=putative_transcription_initiation_factor_IIb-like_protein]_[protein_id=BAV61344.1]_[location=complement(316001_317386)]	Bomb|KU761889.1_prot_AMZ02699.1_248_[protein=putative_transcription_initiation_factor_IIb-like_protein]_[protein_id=AMZ02699.1]_[location=complement(314285..315670)]_EOS,Bomb|KM982402.1_prot_AKI79982.1_253_[protein=putative_transcription_initiation_factor_IIb-like_protein]_[protein_id=AKI79982.1]_[location=complement(322782..324125)]_EOS	Moum|274_277850_279205_	Monv|c6_JN885999.1_cdsid_AEX62987.1_[gene=mv_R783]_[protein=putative_transcriptioninitiation_factor_IIb-like_protein]_[protein_id=AEX62987.1]_[location=6945..8138]	Saud|AQN68166.1_304_[protein=transcription_initiation_factor_TFIIB]_[protein_id=AQN68166.1]_[location=complement(303344..304699)]	GLTV|glt_00671_668_[gene=glt_00671]_[protein=initiation_factor_TFIIB]_[protein_id=AGF85479.1]_[location=719030..720412]	Mega|YP_004894395_1_gene_mg344_protein_putative_transcription_initiation_factor_iib-like_protein_protein_id_YP_004894395_1_location_complement_351403_352776_EOS	CE7V|IB-c2_Courdo7_JN885991.1_cdsid_AEX61454.1_[gene=c7_L390]_[protein=putative_transcriptioninitiation_factor_IIb-like_protein]_[protein_id=AEX61454.1]_[location=complement(61359..62675)]	TRV1|gene353_457_aa_For_442580_443953	LBA1|0325_putative_transcription_initiation_factor_iib-like_319562_320878_-1_EOS	CE11|CE11_00354_348_[gene=CE11_00354]_[protein=putative_transcription_initiation_factor_iib-like_protein]_[protein_id=AFX92382.1]_[location=complement(339784..341100)]	Powa|ANB50465.1_303_[protein=hypothetical_protein]_[protein_id=ANB50465.1]_[location=complement(339779..341155)]
115	4	4	1	322511100	NCVOG0313	NCVOG0313			NCVO|gi|322511100_|gb_|ADX06413_1_|_hypothetical_protein_162275918_[Organic_Lake_phycodnavirus_2]	mimC|85431_OLPV2_322511100_|gb_|ADX06413_1_|_hypothetical_protein_162275918_[Organic_Lake_phycodnavirus_2]	null	null	OLV2|ADX06413.1_[gene=162275918]_[protein=hypothetical_protein]_[protein_id=ADX06413.1]_[location=262373..263326]_EOS	null	null	null	CEV|prot_CeV_057_57_[gene=ceV_057]_[protein=putative_TATA-box_binding_protein]_[protein_id=YP_009173312.1]_[location=complement(56505..57536)]_EOS	null	null	null	null	null	null	null	null	null	null	null	null	null	null	null	null	null	null	null	null	null	null	null	null	null	null	null	null	null
116	5	5	1	310831149	NCVOG0313	NCVOG0313			NCVO|gi|310831149_|ref_|YP_003969792_1_|_putative_TATA-box_binding_protein_[Cafeteria_roenbergensis_virus_BV-PW1]	mimC|10385_Cafro310831149_|ref_|YP_003969792_1_|_putative_TATA-box_binding_protein_[Cafeteria_roenbergensis_virus_BV-PW1]	null	null	null	null	null	null	null	null	Klosn|1_80_s99053_e99958_o_Fwd_ann_TATA	Cato|2_g_Catovirus_2_289_s328732_e329625_o_Rev_ann_TATA	null	null	Crov|YP_003969792.1_[gene=crov160]_[protein=putative_TATA-box_binding_protein]_[protein_id=YP_003969792.1]_[location=complement(174519..175418)]_EOS	null	null	null	null	null	null	null	null	null	null	null	null	null	null	null	null	null	null	null	null	null	null	null
117	28	35	0.213	351737669					NCVO|gi|351737669_|gb_|AEQ60704_1_|_putative_replication_factor_C_small_subunit_[Acanthamoeba_castellanii_mamavirus],NCVO|gi|311977902_|ref_|YP_003987022_1_|_putative_replication_factor_C_small_subunit_[Acanthamoeba_polyphaga_mimivirus],NCVO|gi|441432472_|ref_|YP_007354514_1_|_putative_replication_factor_C_small_subunit_[Acanthamoeba_polyphaga_moumouvirus],NCVO|gi|350610949_|gb_|AEQ32393_1_|_puta…	mimC|53621_Mimivir311977902_|ref_|YP_003987022_1_|_putative_replication_factor_C_small_subunit_[Acanthamoeba_polyphaga_mimivirus],mimC|21364_Mamavir351737669_|gb_|AEQ60704_1_|_putative_replication_factor_C_small_subunit_[Acanthamoeba_castellanii_mamavirus],mimC|64538_Moumou_gene_523_|_putative_replication_factor_C_small_subunit,mimC|43223_Megavir350610949_|gb_|AEQ32393_1_|_putative_replication_fa…	null	null	OLV2|ADX06414.1_[gene=162275920]_[protein=putative_replication_factor_C]_[protein_id=ADX06414.1]_[location=261486..262346]_EOS	null	null	null	null	null	Klosn|2_g_Klosneuvirus_2_149_s164770_e165840_o_Rev_ann_replication	null	Indi|2_g_Indivirus_2_26_s32889_e33965_o_Fwd_ann_replication	Hoko|4_g_Hokovirus_4_88_s112181_e113188_o_Fwd_ann_replication	null	Tpnv|L353_s395235_e_396353_o_Rev_ann_ID_L353_putative_replication_factor_c_small_subunit_EOS	TDPO|372_372_undefined_product_401417_402535_reverse_MW_42696_annot_putative_replication_factor_c_small_subunit_EOS	Mimi|YP_003987022_1_[gene=R510]_[protein=putative_replication_factor_C_small_subunit]_[protein_id=YP_003987022_1]_[location=681502__682593]	MAMA|R605_690482_691573_Putative_replication_factor_C_small_subunit_EOS	Shir|BAV62609.1_555_[protein=putative_replication_factor_C_small_subunit]_[protein_id=BAV62609.1]_[location=684733..685824]	LTLV|LTV_AFYC01000005.1_prot_EJN40943.1_320_[gene=R440]_[protein=putative_replication_factor_C_subunit]_[protein_id=EJN40943.1]_[location=483746..484837]	null	Niem|KT599914.1_prot_ALR84100.1_556_[protein=putative_replication_factor_C_small_subunit]_[protein_id=ALR84100.1]_[location=740832..741923]	TRV2|311_363_aa_For_444951_446042	Kroo|AKI79288.1_528_[protein=putative_replication_factor_c_small_subunit]_[protein_id=AKI79288.1]_[location=670649..671740]	Hiru|HIRU_S436_436_[gene=HIRU_S436]_[protein=putative_replication_factor_C_small_subunit]_[protein_id=AHA45342.1]_[location=complement(499237..500328)]	Kasa|BAV61621.1_555_[protein=putative_replication_factor_C_small_subunit]_[protein_id=BAV61621.1]_[location=684883_685974]	Bomb|KU761889.1_prot_AMZ02955.1_504_[protein=putative_replication_factor_C_small_subunit]_[protein_id=AMZ02955.1]_[location=683167..684258]_EOS,Bomb|KM982402.1_prot_AKI80243.1_514_[protein=putative_replication_factor_c_small_subunit]_[protein_id=AKI80243.1]_[location=693033..694124]_EOS	Moum|551_629810_630919_	Monv|c4_JN885997.1_cdsid_AEX62619.1_[gene=mv_L414]_[protein=putative_replication_factor_C_small_subunit]_[protein_id=AEX62619.1]_[location=complement(130148..131257)]	Saud|AQN68448.1_586_[protein=putative_replication_factor_c_small_subunit]_[protein_id=AQN68448.1]_[location=661722..662831]	GLTV|glt_00377_375_[gene=glt_00377]_[protein=replication_factor_C_small_subunit]_[protein_id=AGF85186.1]_[location=complement(365619..366728)]	Mega|YP_004894673_1_gene_mg622_protein_putative_replication_factor_C_small_subunit_protein_id_YP_004894673_1_location_722896_723990_EOS	CE7V|IB-c2_Courdo7_JN885991.1_cdsid_AEX61813.1_[gene=c7_R750]_[protein=putative_replication_factor_C_small_subunit]_[protein_id=AEX61813.1]_[location=421127..422221]	TRV1|gene67_364_aa_Rev_76288_77382	LBA1|0635_putative_replication_factor_C_small_subunit_org:Megavirus_LBA111_coord:[686680_687774_1_EOS	CE11|CE11_00680_672_[gene=CE11_00680]_[protein=putative_replication_factor_C_small_subunit]_[protein_id=AFX92706.1]_[location=704498..705592]	Powa|ANB50727.1_565_[protein=putative_replication_factor_C_small_subunit]_[protein_id=ANB50727.1]_[location=703152..704246]
118	29	38	0.102	310831288	NCVOG0272	NCVOG0272	NCVOG0272		NCVO|gi|310831288|ref|YP_003969931_1|_putative_transcription_elongation_factor_TFIIS_[Cafeteria_roenbergensis_virus_BV-PW1],NCVO|gi|351737490|gb|AEQ60525_1|_TFII-like_transcription_factor_[Acanthamoeba_castellanii_mamavirus],NCVO|gi|311977721|ref|YP_003986841_1|_transcription_factor_S-II-related_protein_[Acanthamoeba_polyphaga_mimivirus],NCVO|gi|441432414|ref|YP_007354456_1|_TFII-like_transcripti…	mimC|10246_Cafro310831288_|ref_|YP_003969931_1_|_putative_transcription_elongation_factor_TFIIS_[Cafeteria_roenbergensis_virus_BV-PW1],mimC|53799_Mimivir311977721_|ref_|YP_003986841_1_|_transcription_factor_S-II-related_protein_[Acanthamoeba_polyphaga_mimivirus],mimC|21540_Mamavir351737490_|gb_|AEQ60525_1_|_TFII-like_transcription_factor_[Acanthamoeba_castellanii_mamavirus],mimC|64481_Moumou_gene…	null	null	OLV2|ADX06420.1_[gene=162275934]_[protein=putative_transcription_elongation_factor_TFIIS_C_domain-containing_protein]_[protein_id=ADX06420.1]_[location=complement(257556..258062)]_EOS	null	null	null	null	null	Klosn|2_g_Klosneuvirus_2_250_s276872_e277486_o_Fwd_ann_Transcription	Cato|2_g_Catovirus_2_212_s238561_e239229_o_Fwd_ann_Transcription	Indi|3_g_Indivirus_3_34_s48746_e49357_o_Rev_ann_Transcription	null	Crov|YP_003969931.1_[gene=crov299]_[protein=putative_transcription_elongation_factor_TFIIS]_[protein_id=YP_003969931.1]_[location=328565..329038]_EOS	Tpnv|R454_s527194_e_527709_o_Fwd_ann_ID_R454_transcription_factor_S-II-related_protein_EOS	TDPO|481_481_undefined_product_531626_532141_forward_MW_20223_annot_transcription_factor_S-II-related_protein_EOS	Mimi|YP_003986841_1_[gene=R339]_[protein=transcription_factor_S-II-related_protein]_[protein_id=YP_003986841_1]_[location=435116__435637]	MAMA|R416_446562_447083_TFII-like_transcription_factor_EOS	Shir|BAV62427.1_373_[protein=transcription_factor_S-II-related_protein]_[protein_id=BAV62427.1]_[location=438338..438859]	null	Samb|KF959826.1_cdsid_AHJ40054.1_[protein=transcription_factor_s-ii-related_protein]_[protein_id=AHJ40054.1]_[location=445698..446219]	Niem|KT599914.1_prot_ALR83918.1_374_[protein=TFII-like_transcription_factor]_[protein_id=ALR83918.1]_[location=479231..479752]	TRV2|138_173_aa_For_199267_199788	Kroo|AKI79107.1_347_[protein=transcription_factor_S-II-related_protein]_[protein_id=AKI79107.1]_[location=425652..426173]	Hiru|HIRU_S620_620_[gene=HIRU_S620]_[protein=transcription_factor_S-II-related_protein]_[protein_id=AHA45526.1]_[location=complement(746040..746561)]	Kasa|BAV61439.1_373_[protein=transcription_factor_S-II-related_protein]_[protein_id=BAV61439.1]_[location=438488_439009]	Bomb|KU761889.1_prot_AMZ02784.1_333_[protein=transcription_factor_S-II-related_protein]_[protein_id=AMZ02784.1]_[location=436772..437293]_EOS,Bomb|KM982402.1_prot_AKI80072.1_343_[protein=transcription_factor_S-II-related_protein]_[protein_id=AKI80072.1]_[location=445346..445867]_EOS	Moum|491_554433_554945_	Monv|c5_JN885998.1_cdsid_AEX62699.1_[gene=mv_R494]_[protein=transcription_factor_S-II-related_protein]_[protein_id=AEX62699.1]_[location=72001..72513]	Saud|AQN68388.1_526_[protein=TFII-like_transcription_factor]_[protein_id=AQN68388.1]_[location=complement(585480..585992)]	GLTV|glt_00444_442_[gene=glt_00444]_[protein=transcription_factor]_[protein_id=AGF85253.1]_[location=441432..441944]	Mega|YP_004894614_1_gene_mg563_protein_transcription_factor_S-II-related_protein_protein_id_YP_004894614_1_location_complement_643185_643697_EOS	CE7V|IB-c2_Courdo7_JN885991.1_cdsid_AEX61731.1_[gene=c7_L668]_[protein=transcription_factor_S-II-related_protein]_[protein_id=AEX61731.1]_[location=complement(343866..344378)]	TRV1|gene132_170_aa_For_156348_156860	LBA1|0566_transcription_factor_S-II-related_607106_607618_-1_EOS	CE11|CE11_00605_597_[gene=CE11_00605]_[protein=transcription_factor_S-II-related_protein]_[protein_id=AFX92631.1]_[location=complement(625875..626387)]	Powa|ANB50670.1_508_[protein=transcription_factor_S-II-related_protein]_[protein_id=ANB50670.1]_[location=complement(622576..623088)]
119	3	3	1	322511110	NCVOG0329	NCVOG0329	NCVOG0329		NCVO|gi|322511110|gb|ADX06423_1|_putative_ubiquitin-conjugating_enzyme_E2_[Organic_Lake_phycodnavirus_2]	mimC|85421_OLPV2_322511110_|gb_|ADX06423_1_|_putative_ubiquitin-conjugating_enzyme_E2_[Organic_Lake_phycodnavirus_2]	null	null	OLV2|ADX06423.1_[gene=162275940]_[protein=putative_ubiquitin-conjugating_enzyme_E2]_[protein_id=ADX06423.1]_[location=255890..256450]_EOS	null	null	null	null	null	null	null	null	null	null	null	null	null	null	null	null	null	null	null	null	null	null	null	null	null	null	null	null	null	null	null	null	null
120	7	7	0.571	310831091	NCVOG0329	NCVOG0329	NCVOG0329		NCVO|gi|310831091|ref|YP_003969734_1|_putative_ubiquitin-conjugating_enzyme_E2_[Cafeteria_roenbergensis_virus_BV-PW1]	mimC|10443_Cafro310831091_|ref_|YP_003969734_1_|_putative_ubiquitin-conjugating_enzyme_E2_[Cafeteria_roenbergensis_virus_BV-PW1]	null	null	null	null	null	null	CEV|prot_CeV_054_54_[gene=ceV_054]_[protein=ubiquitin_conjugating_enzyme_E2]_[protein_id=YP_009173309.1]_[location=54728..55180]_EOS	null	Klosn|1_94_s114661_e115200_o_Rev_ann_Ubiquitin-conjugating	null	Indi|1_25_s25093_e25620_o_Rev_ann_UBCc,	null	Crov|YP_003969734.1_[gene=crov102]_[protein=putative_ubiquitin-conjugating_enzyme_E2]_[protein_id=YP_003969734.1]_[location=complement(95977..96429)]_EOS	null	null	null	null	null	null	null	null	null	null	null	null	Bomb|KM982402.1_prot_AKI80194.1_465_[protein=putative_ubiquitin-conjugating_enzyme_E2]_[protein_id=AKI80194.1]_[location=complement(619410..619796)]_EOS	null	null	null	null	null	null	null	null	null	null
121	3	3	1	322511112	NCVOG0023	NCVOG0023	NCVOG0023	NCVOG0023	NCVO|gi|322511112|gb|ADX06425_1|_putative_VV_D5_family_helicase_[Organic_Lake_phycodnavirus_2]	mimC|85419_OLPV2_322511112_|gb_|ADX06425_1_|_putative_VV_D5_family_helicase_[Organic_Lake_phycodnavirus_2]	null	null	OLV2|ADX06425.1_[gene=162275944]_[protein=putative_VV_D5_family_helicase]_[protein_id=ADX06425.1]_[location=complement(253152..255626)]_EOS	null	null	null	null	null	null	null	null	null	null	null	null	null	null	null	null	null	null	null	null	null	null	null	null	null	null	null	null	null	null	null	null	null
122	29	36	0.237	441432170					NCVO|gi|441432170|ref|YP_007354212_1|_Protein_kinase_family_protein_[Acanthamoeba_polyphaga_moumouvirus],NCVO|gi|350611289|gb|AEQ32733_1|_putative_helicase_[Megavirus_chiliensis],NCVO|gi|351737355|gb|AEQ60390_1|_Primase_[Acanthamoeba_castellanii_mamavirus],NCVO|gi|311977583|ref|YP_003986703_1|_putative_helicase_[Acanthamoeba_polyphaga_mimivirus]	mimC|53929_Mimivir311977583_|ref_|YP_003986703_1_|_putative_helicase_[Acanthamoeba_polyphaga_mimivirus],mimC|21665_Mamavir351737355_|gb_|AEQ60390_1_|_Primase_[Acanthamoeba_castellanii_mamavirus],mimC|42958_Megavir350611289_|gb_|AEQ32733_1_|_putative_helicase_[Megavirus_chiliensis],mimC|64245_Moumou_gene_220_|_Protein_kinase_family_protein	null	null	null	null	null	null	null	null	Klosn|1_247_s270439_e273315_o_Fwd_ann_D5-like	null	Indi|1_118_s147548_e150304_o_Fwd_ann_D5-like	Hoko|3_g_Hokovirus_3_289_s397323_e400625_o_Fwd_ann_D5-like	Crov|YP_003970127.1_[gene=crov494]_[protein=putative_VV_D5-type_primase/helicase]_[protein_id=YP_003970127.1]_[location=543131..545764]_EOS	Tpnv|L1269_s1427859_e_1430747_o_Rev_ann_ID_L1269_putative_helicase_EOS	TDPO|995_995_undefined_product_1122743_1125709_forward_MW_114749_annot_D5-ATPase-helicase_EOS	Mimi|YP_003986703_1_[gene=L207/L206]_[protein=putative_helicase]_[protein_id=YP_003986703_1]_[location=complement(251214__254096)]	MAMA|L272_complement_263703_266585_Primase_similar_to_VV_D5-type_helicaseprimase_EOS	Shir|BAV62286.1_232_[protein=putative_helicase]_[protein_id=BAV62286.1]_[location=complement(254436..257318)]	LTLV|LTV_AFYC01000005.1_prot_EJN40666.1_43_[gene=L160]_[protein=hypothetical_protein]_[protein_id=EJN40666.1]_[location=complement(56984..59866)]	Samb|KF959826.1_cdsid_AHJ39966.1_[protein=helicase_III]_[protein_id=AHJ39966.1]_[location=complement(258008..260890)]	Niem|KT599914.1_prot_ALR83770.1_226_[protein=putative_helicase]_[protein_id=ALR83770.1]_[location=complement(279105..281987)]	TRV2|12_960_aa_Rev_16032_18914	Kroo|AKI78967.1_207_[protein=D5-ATPase-helicase]_[protein_id=AKI78967.1]_[location=complement(238123..241005)]	Hiru|HIRU_S759_759_[gene=HIRU_S759]_[protein=D5-ATPase-helicase]_[protein_id=AHA45665.1]_[location=926867..929749]	Kasa|BAV61298.1_232_[protein=putative_helicase]_[protein_id=BAV61298.1]_[location=complement(254586_257468)]	Bomb|KU761889.1_prot_AMZ02654.1_203_[protein=putative_helicase]_[protein_id=AMZ02654.1]_[location=complement(252870..255752)]_EOS,Bomb|KM982402.1_prot_AKI79939.1_210_[protein=D5-ATPase-helicase]_[protein_id=AKI79939.1]_[location=complement(261400..264279)]_EOS	Moum|232_228695_231523_	Monv|c6_JN885999.1_cdsid_AEX63041.1_[gene=mv_R839]_[protein=putative_helicase]_[protein_id=AEX63041.1]_[location=54083..56911]	Saud|AQN68125.1_263_[protein=protein_kinase_family_protein]_[protein_id=AQN68125.1]_[location=complement(255792..258620)]	GLTV|glt_00713_707_[gene=glt_00713]_[protein=kinase_family_protein]_[protein_id=AGF85518.1]_[location=766618..769476]	Mega|YP_004894356_1_gene_mg305_protein_putative_helicase_protein_id_YP_004894356_1_location_complement_299476_302307_EOS	CE7V|IB-c2_Courdo7_JN885991.1_cdsid_AEX61408.1_[gene=c7_L342]_[protein=putative_helicase]_[protein_id=AEX61408.1]_[location=complement(13446..16277)]	TRV1|gene397_611_aa_For_494304_496139	LBA1|0286_putative_helicase_org:Megavirus_LBA111_coord:[266911_269742_-1_EOS	CE11|CE11_00310_306_[gene=CE11_00310]_[protein=putative_helicase]_[protein_id=AFX92340.1]_[location=complement(287464..290295)]	Powa|ANB50423.1_261_[protein=D5-ATPase-helicase]_[protein_id=ANB50423.1]_[location=complement(288624..291455)]
123	3	3	1	322511119	NCVOG2216				NCVO|gi|322511119_|gb_|ADX06432_1_|_putative_DNA-directed_RNA_polymerase_II_Rpb10_[Organic_Lake_phycodnavirus_2]	mimC|85412_OLPV2_322511119_|gb_|ADX06432_1_|_putative_DNA-directed_RNA_polymerase_II_Rpb10_[Organic_Lake_phycodnavirus_2]	null	null	OLV2|ADX06432.1_[gene=162275958]_[protein=putative_DNA-directed_RNA_polymerase_II_Rpb10]_[protein_id=ADX06432.1]_[location=246732..246953]_EOS	null	null	null	null	null	null	null	null	null	null	null	null	null	null	null	null	null	null	null	null	null	null	null	null	null	null	null	null	null	null	null	null	null
124	25	33	0.118	310831190	NCVOG2216				NCVO|gi|310831190_|ref_|YP_003969833_1_|_putative_DNA-directed_RNA_polymerase_subunit_Rpb10_[Cafeteria_roenbergensis_virus_BV-PW1],NCVO|gi|350611484_|gb_|AEQ32928_1_|_putative_DNA-directed_RNA_polymerase_II_subunit_n_[Megavirus_chiliensis],NCVO|gi|351737511_|gb_|AEQ60546_1_|_hypothetical_protein_[Acanthamoeba_castellanii_mamavirus],NCVO|gi|311977741_|ref_|YP_003986861_1_|_putative_DNA-directed_RN…	mimC|10344_Cafro310831190_|ref_|YP_003969833_1_|_putative_DNA-directed_RNA_polymerase_subunit_Rpb10_[Cafeteria_roenbergensis_virus_BV-PW1],mimC|42787_Megavir350611484_|gb_|AEQ32928_1_|_putative_DNA-directed_RNA_polymerase_II_subunit_n_[Megavirus_chiliensis],mimC|53779_Mimivir311977741_|ref_|YP_003986861_1_|_putative_DNA-directed_RNA_polymerase_II_subunit_N_[Acanthamoeba_polyphaga_mimivirus],mimC|…	null	null	null	null	null	null	null	null	Klosn|2_g_Klosneuvirus_2_213_s241204_e241419_o_Fwd_ann_hypothetical	Cato|2_g_Catovirus_2_197_s219890_e220114_o_Fwd_ann_hypothetical	Indi|3_g_Indivirus_3_53_s84252_e84464_o_Rev_ann_hypothetical	Hoko|3_g_Hokovirus_3_95_s136828_e137046_o_Rev_ann_hypothetical	Crov|YP_003969833.1_[gene=crov201]_[protein=putative_DNA-directed_RNA_polymerase_subunit_Rpb10]_[protein_id=YP_003969833.1]_[location=complement(222886..223119)]_EOS	Tpnv|R489_s571295_e_571516_o_Fwd_ann_ID_R489_RNA_polymerase_subunit_N_EOS	TDPO|515_515_undefined_product_574618_574839_forward_MW_8697_annot_RNA_polymerase_subunit_N_EOS	Mimi|YP_003986861_1_[gene=R357b]_[protein=putative_DNA-directed_RNA_polymerase_II_subunit_N]_[protein_id=YP_003986861_1]_[location=465754__465975]	MAMA|R438_477133_477354_Hypothetical_protein_similar_to_N-terminal_of_DNA-directed_RNA_polymerase_subunit_N_EOS	Shir|BAV62447.1_393_[protein=putative_DNA-directed_RNA_polymerase_II_subunit_N]_[protein_id=BAV62447.1]_[location=468976..469197]	null	Samb|KF959826.1_cdsid_AHJ40068.1_[protein=putative_DNA-directed_RNA_polymerase_II_subunit_N]_[protein_id=AHJ40068.1]_[location=477110..477331]	null	null	Kroo|AKI79127.1_367_[protein=putative_DNA-directed_RNA_polymerase_II_subunit_n]_[protein_id=AKI79127.1]_[location=456306..456464]	Hiru|HIRU_S600_600_[gene=HIRU_S600]_[protein=putative_DNA-directed_RNA_polymerase_II_subunit_N]_[protein_id=AHA45506.1]_[location=complement(715721..715942)]	Kasa|BAV61459.1_393_[protein=putative_DNA-directed_RNA_polymerase_II_subunit_N]_[protein_id=BAV61459.1]_[location=469126_469347]	Bomb|KM982402.1_prot_AKI80091.1_362_[protein=putative_DNA-directed_RNA_polymerase_II_subunit_n]_[protein_id=AKI80091.1]_[location=476083..476241]_EOS	Moum|474_529292_529513_DNA-directed	Monv|c5_JN885998.1_cdsid_AEX62722.1_[gene=mv_R517]_[protein=putative_DNA-directed_RNA_polymerase_II_subunit_N]_[protein_id=AEX62722.1]_[location=97301..97522]	Saud|AQN68371.1_509_[protein=DNA-directed_RNA_polymerase_subunit_N]_[protein_id=AQN68371.1]_[location=complement(560395..560616)]	GLTV|glt_00465_463_[gene=glt_00465]_[protein=RNA_polymerase_subunit_N]_[protein_id=AGF85274.1]_[location=467128..467349]	Mega|YP_004894595_1_gene_mg544_protein_putative_DNA-directed_RNA_polymerase_II_subunit_n_protein_id_YP_004894595_1_location_complement_614718_614939_EOS	CE7V|IB-c2_Courdo7_JN885991.1_cdsid_AEX61703.1_[gene=c7_L640]_[protein=putative_DNA-directed_RNA_polymerase_II_subunit_N]_[protein_id=AEX61703.1]_[location=complement(315989..316210)]	null	LBA1|0544_putative_DNA-directed_RNA_polymerase_II_subunit_n_org:Megavirus_LBA111_coord:[578564_578785_-1_EOS	CE11|CE11_00580_572_[gene=CE11_00580]_[protein=putative_DNA-directed_RNA_polymerase_II_subunit_n]_[protein_id=AFX92606.1]_[location=complement(597993..598214)]	null
125	3	3	1	322511122	NCVOG0105				NCVO|gi|322511122_|gb_|ADX06435_1_|_putative_DNA_mismatch_repair_protein_[Organic_Lake_phycodnavirus_2]	mimC|87012_OLPV2_322511124_123_122_121_120_|ADX06434_1_|_putative_DNA_mismatch_repair_protein_[Organic_Lake_phycodnavirus_2]	null	null	OLV2|ADX06435.1_[gene=162275964]_[protein=putative_DNA_mismatch_repair_protein]_[protein_id=ADX06435.1]_[location=244430..246190]_EOS	null	null	null	null	null	null	null	null	null	null	null	null	null	null	null	null	null	null	null	null	null	null	null	null	null	null	null	null	null	null	null	null	null
126	25	30	0.413	351737513	NCVOG0105				NCVO|gi|351737513_|gb_|AEQ60548_1_|_DNA_mismatch_repair_ATPase_MutS_[Acanthamoeba_castellanii_mamavirus],NCVO|gi|350611921_|gb_|AEQ33365_1_|_putative_DNA_mismatch_repair_protein_muts-like_protein_[Megavirus_chiliensis],NCVO|gi|311977743_|ref_|YP_003986863_1_|_putative_DNA_mismatch_repair_protein_MutS-like_protein_[Acanthamoeba_polyphaga_mimivirus]	mimC|53777_Mimivir311977743_|ref_|YP_003986863_1_|_putative_DNA_mismatch_repair_protein_MutS-like_protein_[Acanthamoeba_polyphaga_mimivirus],mimC|42423_Megavir350611921_|gb_|AEQ33365_1_|_putative_DNA_mismatch_repair_protein_muts-like_protein_[Megavirus_chiliensis],mimC|21517_Mamavir351737513_|gb_|AEQ60548_1_|_DNA_mismatch_repair_ATPase_MutS_[Acanthamoeba_castellanii_mamavirus]	null	null	null	null	null	null	null	null	Klosn|2_g_Klosneuvirus_2_196_s219988_e222954_o_Fwd_ann_DNA	Cato|2_g_Catovirus_2_190_s213296_e216271_o_Fwd_ann_DNA	Indi|3_g_Indivirus_3_60_s89064_e92030_o_Rev_ann_DNA	Hoko|3_g_Hokovirus_3_99_s139489_e142500_o_Rev_ann_DNA	null	Tpnv|L492_s573080_e_576310_o_Rev_ann_ID_L492_putative_DNA_mismatch_repair_protein_muts-like_protein_EOS	TDPO|518_518_undefined_product_576362_579595_reverse_MW_125378_annot_putative_DNA_mismatch_repair_protein_MutS-like_protein_EOS	Mimi|YP_003986863_1_[gene=L359]_[protein=putative_DNA_mismatch_repair_protein_MutS-like_protein]_[protein_id=YP_003986863_1]_[location=complement(466921__470295)]	MAMA|L440_complement_478300_481674_DNA_mismatch_repair_ATPase_MutS_EOS	Shir|BAV62449.1_395_[protein=putative_DNA_mismatch_repair_protein_MutS-like_protein]_[protein_id=BAV62449.1]_[location=complement(470143..473517)]	LTLV|LTV_AFYC01000005.1_prot_EJN40799.1_176_[gene=L295]_[protein=DNA_mismatch_repair_ATPase_MutS]_[protein_id=EJN40799.1]_[location=complement(271583..274957)]	null	Niem|KT599914.1_prot_ALR83939.1_395_[protein=DNA_mismatch_repair_ATPase_MutS]_[protein_id=ALR83939.1]_[location=complement(511036..514410)]	TRV2|159_1107_aa_Rev_231083_234406	Kroo|AKI79129.1_369_[protein=putative_DNA_mismatch_repair_protein_mutS-like_protein]_[protein_id=AKI79129.1]_[location=complement(457410..460784)]	Hiru|HIRU_S598_598_[gene=HIRU_S598]_[protein=putative_DNA_mismatch_repair_protein_MutS-like_protein]_[protein_id=AHA45504.1]_[location=711401..714775]	Kasa|BAV61461.1_395_[protein=DNA_mismatch_repair_ATPase_MutS]_[protein_id=BAV61461.1]_[location=complement(470293_473667)]	Bomb|KU761889.1_prot_AMZ02804.1_353_[protein=putative_DNA_mismatch_repair_protein_MutS-like_protein]_[protein_id=AMZ02804.1]_[location=complement(468577..471900)]_EOS,Bomb|KM982402.1_prot_AKI80093.1_364_[protein=putative_DNA_mismatch_repair_protein_mutS-like_protein]_[protein_id=AKI80093.1]_[location=complement(477186..480509)]_EOS	null	null	null	GLTV|glt_00466_464_[gene=glt_00466]_[protein=mismatch_repair_ATPase_MutS]_[protein_id=AGF85275.1]_[location=complement(467382..470561)]	Mega|YP_004894594_1_gene_mg543_protein_putative_DNA_mismatch_repair_protein_muts-like_protein_protein_id_YP_004894594_1_location_611412_614678_EOS	CE7V|IB-c2_Courdo7_JN885991.1_cdsid_AEX61702.1_[gene=c7_R639]_[protein=putative_DNA_mismatch_repair_protein_MutS-like_protein]_[protein_id=AEX61702.1]_[location=312683..315949]	TRV1|gene154_1088_aa_Rev_185474_188740	LBA1|0542_putative_DNA_mismatch_repair_protein_muts-like_575260_578046_1_EOS	CE11|CE11_00579_571_[gene=CE11_00579]_[protein=putative_DNA_mismatch_repair_protein_muts-like_protein]_[protein_id=AFX92605.1]_[location=594687..597953]	Powa|ANB50652.1_490_[protein=hypothetical_protein]_[protein_id=ANB50652.1]_[location=592086..595352]
127	3	3	1	322511148	NCVOG0271	NCVOG0271	NCVOG0271		NCVO|gi|322511148|gb|ADX06461_1|_putative_DNA_directed_RNA_polymerase_II_[Organic_Lake_phycodnavirus_2]	mimC|85383_OLPV2_322511148_|gb_|ADX06461_1_|_putative_DNA_directed_RNA_polymerase_II_[Organic_Lake_phycodnavirus_2]	null	null	OLV2|ADX06461.1_[gene=162276022]_[protein=putative_DNA_directed_RNA_polymerase_II]_[protein_id=ADX06461.1]_[location=complement(219265..222753)]_EOS	null	null	null	null	null	null	null	null	null	null	null	null	null	null	null	null	null	null	null	null	null	null	null	null	null	null	null	null	null	null	null	null	null
128	3	3	1	311977620					NCVO|gi|311977620|ref|YP_003986740_1|_DNA-directed_RNA_polymerase_subunit_2_[Acanthamoeba_polyphaga_mimivirus]	mimC|53893_Mimivir311977620_|ref_|YP_003986740_1_|_DNA-directed_RNA_polymerase_subunit_2_[Acanthamoeba_polyphaga_mimivirus]	null	null	null	null	null	null	null	null	Klosn|1_224_s247027_e249618_o_Fwd_ann_DNA-directed	null	null	null	null	null	null	null	null	null	null	null	null	null	null	null	null	null	null	null	null	null	null	null	null	null	null	null
129	10	10	0.3	310831432	NCVOG0059	NCVOG0059	NCVOG0059		NCVO|gi|310831432|ref|YP_003970075_1|_putative_FtsJ-like_methyltransferase_[Cafeteria_roenbergensis_virus_BV-PW1]	mimC|10102_Cafro310831432_|ref_|YP_003970075_1_|_putative_FtsJ-like_methyltransferase_[Cafeteria_roenbergensis_virus_BV-PW1]	null	null	OLV2|ADX06466.1_[gene=162276034]_[protein=hypothetical_protein]_[protein_id=ADX06466.1]_[location=215214..216344]_EOS	PG12|AET73083.1_[gene=PGAG_00194]_[protein=hypothetical_protein]_[protein_id=AET73083.1]_[location=complement(258871..260379)]	PG14|AET73905.1_[gene=PGBG_00197]_[protein=hypothetical_protein]_[protein_id=AET73905.1]_[location=complement(302095..303603)]	PG16|YP_008052552.1_233_[gene=PGCG_00234]_[protein=FtsJ-like_methyltransferase]_[protein_id=YP_008052552.1]_[location=complement(258566_260074)]	null	null	Klosn|2_g_Klosneuvirus_2_182_s202038_e203330_o_Rev_ann_FtsJ-like	Cato|2_g_Catovirus_2_174_s189669_e191213_o_Fwd_ann_FtsJ-like	Indi|2_g_Indivirus_2_15_s15668_e17032_o_Rev_ann_FtsJ-like	null	Crov|YP_003970075.1_[gene=crov442]_[protein=putative_FtsJ-like_methyltransferase]_[protein_id=YP_003970075.1]_[location=488608..489945]_EOS	null	null	null	null	null	null	null	null	null	null	null	null	null	null	null	null	null	null	null	null	null	null	null
130	6	13	0.141	508182033					NCVO|gi|508182033|ref|YP_008052552_1|_FtsJ-like_methyltransferase_[Phaeocystis_globosa_virus],NCVO|gi|357292569|gb|AET73905_1|_hypothetical_protein_PGBG_00197_[Phaeocystis_globosa_virus_14T],NCVO|gi|357289770|gb|AET73083_1|_hypothetical_protein_PGAG_00194_[Phaeocystis_globosa_virus_12T],NCVO|gi|322511153|gb|ADX06466_1|_hypothetical_protein_162276034_[Organic_Lake_phycodnavirus_2],NCVO|gi|32251055…	mimC|95860_Phaglob357289770_|gb_|AET73083_1_|_hypothetical_protein_PGAG_00194_[Phaeocystis_globosa_virus_12T],mimC|85378_OLPV2_322511153_|gb_|ADX06466_1_|_hypothetical_protein_162276034_[Organic_Lake_phycodnavirus_2],mimC|75246_OLPV1_322510557_|gb_|ADX05871_1_|_putative_FtsJ_methyltransferase_[Organic_Lake_phycodnavirus_1]	null	null	null	null	null	null	CEV|prot_CeV_301_301_[gene=ceV_301]_[protein=FtsJ-like_methyltransferase]_[protein_id=YP_009173556.1]_[location=complement(277305..278477)]_EOS	null	Klosn|3_g_Klosneuvirus_3_303_s284566_e285855_o_Rev_ann_FtsJ-like	null	Indi|5_g_Indivirus_5_21_s19481_e20806_o_Fwd_ann_FtsJ-like	Hoko|4_g_Hokovirus_4_13_s15143_e16465_o_Rev_ann_FtsJ-like,Hoko|3_g_Hokovirus_3_45_s65709_e67055_o_Rev_ann_FtsJ-like	null	null	null	null	null	null	null	null	null	null	null	null	null	null	null	null	null	null	null	null	null	null	null	null
131	4	4	0.25	322511155	NCVOG1117	NCVOG1117	NCVOG1117		NCVO|gi|322511155|gb|ADX06468_1|_putative_mRNA_capping_enzyme_[Organic_Lake_phycodnavirus_2]	mimC|85376_OLPV2_322511155_|gb_|ADX06468_1_|_putative_mRNA_capping_enzyme_[Organic_Lake_phycodnavirus_2]	null	null	OLV2|ADX06468.1_[gene=162276038]_[protein=putative_mRNA_capping_enzyme]_[protein_id=ADX06468.1]_[location=212199..215027]_EOS	null	null	null	null	null	null	null	null	null	null	null	null	null	null	null	null	null	null	null	null	null	null	null	null	Monv|c5_JN885998.1_cdsid_AEX62762.1_[gene=mv_R557]_[protein=putative_mRNA_enzyme]_[protein_id=AEX62762.1]_[location=139443..141605]	null	null	null	null	null	null	null	null
132	3	3	1	322511161	NCVOG0031	NCVOG0031			NCVO|gi|322511161_|gb_|ADX06474_1_|_putative_helicase_conserved_C-terminal_domain_protein_[Organic_Lake_phycodnavirus_2]	mimC|87003_OLPV2_322511161_322511162_|gb_|ADX06474_1_|_putative_helicase_conserved_C-terminal_domain_protein_[Organic_Lake_phycodnavirus_2]	null	null	OLV2|ADX06474.1_[gene=162276050]_[protein=putative_helicase_conserved_C-terminal_domain_protein]_[protein_id=ADX06474.1]_[location=208317..209567]_EOS	null	null	null	null	null	null	null	null	null	null	null	null	null	null	null	null	null	null	null	null	null	null	null	null	null	null	null	null	null	null	null	null	null
133	6	10	0.3	351737726	NCVOG0031	NCVOG0031			NCVO|gi|351737726_|gb_|AEQ60761_1_|_DEAD/SNF2-like_helicase_[Acanthamoeba_castellanii_mamavirus],NCVO|gi|311977958_|ref_|YP_003987078_1_|_putative_ATP-dependent_RNA_helicase_[Acanthamoeba_polyphaga_mimivirus],NCVO|gi|310831120_|ref_|YP_003969763_1_|_putative_superfamily_II_helicase/VV_D11-like_transcription_factor_[Cafeteria_roenbergensis_virus_BV-PW1]	mimC|53565_Mimivir311977958_|ref_|YP_003987078_1_|_putative_ATP-dependent_RNA_helicase_[Acanthamoeba_polyphaga_mimivirus],mimC|21307_Mamavir351737726_|gb_|AEQ60761_1_|_DEAD/SNF2-like_helicase_[Acanthamoeba_castellanii_mamavirus],mimC|10414_Cafro310831120_|ref_|YP_003969763_1_|_putative_superfamily_II_helicase/VV_D11-like_transcription_factor_[Cafeteria_roenbergensis_virus_BV-PW1]	null	null	null	null	null	null	null	null	Klosn|1_294_s322985_e324733_o_Fwd_ann_SNF2-like	Cato|Catovirus_1_939_s983116_e984843_o_Rev_ann_SNF2-like	Indi|1_150_s178880_e180625_o_Fwd_ann_SNF2-like	null	Crov|YP_003969763.1_[gene=crov131]_[protein=putative_superfamily_II_helicase/VV_D11-like_transcription_factor]_[protein_id=YP_003969763.1]_[location=131226..132938]_EOS	null	null	null	null	null	null	null	null	null	null	null	null	null	null	null	null	null	null	null	null	null	null	null
134	30	37	0.262	441432376	NCVOG0236	NCVOG0236	NCVOG0236		NCVO|gi|441432376|ref|YP_007354418_1|_NUDIX_hydrolase_[Acanthamoeba_polyphaga_moumouvirus],NCVO|gi|350611208|gb|AEQ32652_1|_putative_diphosphoinositol_polyphosphate_phosphohydrolase_[Megavirus_chiliensis],NCVO|gi|351737529|gb|AEQ60564_1|_nudix_hydrolase_[Acanthamoeba_castellanii_mamavirus],NCVO|gi|311977760|ref|YP_003986880_1|_putative_diphosphoinositol_polyphosphate_phosphohydrolase_[Acanthamoeb…	mimC|64444_Moumou_gene_429_|_NUDIX_hydrolase,mimC|43026_Megavir350611208_|gb_|AEQ32652_1_|_putative_diphosphoinositol_polyphosphate_phosphohydrolase_[Megavirus_chiliensis],mimC|53760_Mimivir311977760_|ref_|YP_003986880_1_|_putative_diphosphoinositol_polyphosphate_phosphohydrolase_[Acanthamoeba_polyphaga_mimivirus],mimC|21501_Mamavir351737529_|gb_|AEQ60564_1_|_nudix_hydrolase_[Acanthamoeba_castell…	null	null	OLV2|ADX06492.1_[gene=162276088]_[protein=putative_NUDIX_hydrolase]_[protein_id=ADX06492.1]_[location=complement(193846..194595)]_EOS	null	null	null	null	null	Klosn|2_g_Klosneuvirus_2_184_s204185_e205132_o_Fwd_ann_NUDIX	Cato|2_g_Catovirus_2_181_s199826_e200749_o_Fwd_ann_NUDIX	Indi|3_g_Indivirus_3_68_s103944_e104918_o_Rev_ann_NUDIX	Hoko|3_g_Hokovirus_3_210_s287861_e289054_o_Fwd_ann_NUDIX	Crov|YP_003970079.1_[gene=crov446]_[protein=putative_NUDIX-like_hydrolase]_[protein_id=YP_003970079.1]_[location=complement(491625..492521)]_EOS	Tpnv|L547_s648251_e_649336_o_Rev_ann_ID_L547_NUDIX_hydrolase_EOS	TDPO|575_575_undefined_product_651371_652456_reverse_MW_43698_annot_NUDIX_hydrolase_EOS	Mimi|YP_003986880_1_[gene=L375]_[protein=putative_diphosphoinositol_polyphosphate_phosphohydrolase]_[protein_id=YP_003986880_1]_[location=complement(490705__491787)]	MAMA|L457_complement_502075_503157_Nudix_hydrolase_D10_ortholog_EOS	Shir|BAV62465.1_411_[protein=putative_diphosphoinositol_polyphosphate_phosphohydrolase]_[protein_id=BAV62465.1]_[location=complement(493929..495011)]	LTLV|LTV_AFYC01000005.1_prot_EJN40816.1_193_[gene=L312]_[protein=hypothetical_protein]_[protein_id=EJN40816.1]_[location=complement(295359..296441)]	null	Niem|KT599914.1_prot_ALR83955.1_411_[protein=nudix_hydrolase]_[protein_id=ALR83955.1]_[location=complement(534822..535904)]	TRV2|175_360_aa_Rev_254861_255943	Kroo|AKI79145.1_385_[protein=putative_diphosphoinositol_polyphosphate_phosphohydrolase]_[protein_id=AKI79145.1]_[location=complement(481197..482279)]	Hiru|HIRU_S582_582_[gene=HIRU_S582]_[protein=putative_diphosphoinositol_polyphosphate_phosphohydrolase]_[protein_id=AHA45488.1]_[location=689907..690989]	Kasa|BAV61477.1_411_[protein=putative_diphosphoinositol_polyphosphate_phosphohydrolase]_[protein_id=BAV61477.1]_[location=complement(494079_495161)]	Bomb|KU761889.1_prot_AMZ02820.1_369_[protein=putative_diphosphoinositol_polyphosphate_phosphohydrolase]_[protein_id=AMZ02820.1]_[location=complement(492363..493445)]_EOS,Bomb|KM982402.1_prot_AKI80109.1_380_[protein=putative_diphosphoinositol_polyphosphate_phosphohydrolase]_[protein_id=AKI80109.1]_[location=complement(500982..502064)]_EOS	Moum|451_498364_499446_	Monv|c5_JN885998.1_cdsid_AEX62750.1_[gene=mv_L545]_[protein=putative_diphosphoinositol_polyphosphate_phosphohydrolase]_[protein_id=AEX62750.1]_[location=complement(127414..128463)]	Saud|AQN68349.1_487_[protein=NUDIx_hydrolase]_[protein_id=AQN68349.1]_[location=529439..530521]	GLTV|glt_00488_486_[gene=glt_00488]_[protein=hydrolase]_[protein_id=AGF85297.1]_[location=complement(495937..497013)]	Mega|YP_004894571_1_gene_mg520_protein_putative_diphosphoinositol_polyphosphate_phosphohydrolase_protein_id_YP_004894571_1_location_580622_581698_EOS	CE7V|IB-c2_Courdo7_JN885991.1_cdsid_AEX61672.1_[gene=c7_R609]_[protein=putative_diphosphoinositol_polyphosphate_phosphohydrolase]_[protein_id=AEX61672.1]_[location=283658..284677]	TRV1|gene177_339_aa_Rev_217079_218098	LBA1|0517_putative_diphosphoinositol_polyphosphate_phosphohydrolase_org:Megavirus_LBA111_coord:[547150_548226_1_EOS	CE11|CE11_00552_544_[gene=CE11_00552]_[protein=putative_diphosphoinositol_polyphosphate_phosphohydrolase]_[protein_id=AFX92578.1]_[location=565389..566408]	Powa|ANB50631.1_469_[protein=hypothetical_protein]_[protein_id=ANB50631.1]_[location=563947..565023]
135	3	3	1	322511188	NCVOG0061	NCVOG0061			NCVO|gi|322511188_|gb_|ADX06501_1_|_putative_asparagine_synthetase_B_[Organic_Lake_phycodnavirus_2]	mimC|85343_OLPV2_322511188_|gb_|ADX06501_1_|_putative_asparagine_synthetase_B_[Organic_Lake_phycodnavirus_2]	null	null	OLV2|ADX06501.1_[gene=162276106]_[protein=putative_asparagine_synthetase_B]_[protein_id=ADX06501.1]_[location=complement(182507..184129)]_EOS	null	null	null	null	null	null	null	null	null	null	null	null	null	null	null	null	null	null	null	null	null	null	null	null	null	null	null	null	null	null	null	null	null
136	5	5	1	322511194	NCVOG1136	NCVOG1136			NCVO|gi|322511194_|gb_|ADX06507_1_|_putative_bifunctional_dihydrofolate_reductase-thymidylate_synthase_[Organic_Lake_phycodnavirus_2]	mimC|85337_OLPV2_322511194_|gb_|ADX06507_1_|_putative_bifunctional_dihydrofolate_reductase-thymidylate_synthase_[Organic_Lake_phycodnavirus_2]	null	null	OLV2|ADX06507.1_[gene=162276118]_[protein=putative_bifunctional_dihydrofolate_reductase-thymidylate_synthase]_[protein_id=ADX06507.1]_[location=complement(179671..180018)]_EOS	null	null	null	null	null	Klosn|2_g_Klosneuvirus_2_166_s182531_e182794_o_Rev_ann_hypothetical	Cato|2_g_Catovirus_2_168_s183113_e183313_o_Rev_ann_hypothetical	null	null	null	null	null	null	null	null	null	null	null	null	null	null	null	null	null	null	null	null	null	null	null	null	null	null
137	3	3	1	322510884	NCVOG0282				NCVO|gi|322510884_|gb_|ADX06197_1_|_putative_serine/threonine_protein_kinase_COG0515_[Organic_Lake_phycodnavirus_2]	mimC|85646_OLPV2_322510884_|gb_|ADX06197_1_|_putative_serine/threonine_protein_kinase_COG0515_[Organic_Lake_phycodnavirus_2]	null	null	OLV2|ADX06197.1_[gene=162325948]_[protein=putative_serine/threonine_protein_kinase__COG0515]_[protein_id=ADX06197.1]_[location=complement(9039..9692)]_EOS	null	null	null	null	null	null	null	null	null	null	null	null	null	null	null	null	null	null	null	null	null	null	null	null	null	null	null	null	null	null	null	null	null
138	3	3	1	322510903					NCVO|gi|322510903_|gb_|ADX06216_1_|_putative_deoxyuridine_5_-triphosphate_nucleotidohydrolase_[Organic_Lake_phycodnavirus_2]	mimC|85627_OLPV2_322510903_|gb_|ADX06216_1_|_putative_deoxyuridine_5_-triphosphate_nucleotidohydrolase_[Organic_Lake_phycodnavirus_2]	null	null	OLV2|ADX06216.1_[gene=162300074]_[protein=putative_deoxyuridine_5_-triphosphate_nucleotidohydrolase]_[protein_id=ADX06216.1]_[location=28795..29277]_EOS	null	null	null	null	null	null	null	null	null	null	null	null	null	null	null	null	null	null	null	null	null	null	null	null	null	null	null	null	null	null	null	null	null
139	9	13	0.257	508181942					NCVO|gi|508181942_|ref_|YP_008052461_1_|_deoxynucleoside_kinase_[Phaeocystis_globosa_virus],NCVO|gi|357292476_|gb_|AET73812_1_|_deoxycytidine_kinase_[Phaeocystis_globosa_virus_14T],NCVO|gi|357289678_|gb_|AET72991_1_|_deoxynucleoside_kinase_[Phaeocystis_globosa_virus_12T],NCVO|gi|322510905_|gb_|ADX06218_1_|_putative_deoxynucleoside_kinase_COG1428_[Organic_Lake_phycodnavirus_2]	mimC|95952_Phaglob357289678_|gb_|AET72991_1_|_deoxynucleoside_kinase_[Phaeocystis_globosa_virus_12T],mimC|85625_OLPV2_322510905_|gb_|ADX06218_1_|_putative_deoxynucleoside_kinase_COG1428_[Organic_Lake_phycodnavirus_2]	null	null	OLV2|ADX06218.1_[gene=162300078]_[protein=putative_deoxynucleoside_kinase_COG1428]_[protein_id=ADX06218.1]_[location=30121..30741]_EOS	PG12|AET72991.1_[gene=PGAG_00102]_[protein=deoxynucleoside_kinase]_[protein_id=AET72991.1]_[location=168959..169666]	PG14|AET73812.1_[gene=PGBG_00104]_[protein=deoxycytidine_kinase]_[protein_id=AET73812.1]_[location=212239..212946]	PG16|YP_008052461.1_142_[gene=PGCG_00142]_[protein=deoxynucleoside_kinase]_[protein_id=YP_008052461.1]_[location=168702_169409]	CEV|prot_CeV_255_255_[gene=ceV_255]_[protein=Deoxyribonucleoside_kinase]_[protein_id=YP_009173510.1]_[location=230990..231694]_EOS	null	null	Cato|Catovirus_1_340_s365048_e365725_o_Fwd_ann_deoxynucleoside	Indi|6_g_Indivirus_6_47_s45576_e46292_o_Rev_ann_deoxynucleoside	null	null	null	null	null	null	null	null	null	null	null	null	null	null	null	null	null	null	null	null	null	null	null	null	null
140	2	2	1	322510915	NCVOG3090				null	mimC|85615_OLPV2_322510915_|gb_|ADX06228_1_|_hypothetical_protein_162300098_[Organic_Lake_phycodnavirus_2]	null	null	null	null	null	null	null	null	null	Cato|2_g_Catovirus_2_123_s134144_e134467_o_Rev_ann_hypothetical	null	null	null	null	null	null	null	null	null	null	null	null	null	null	null	null	null	null	null	null	null	null	null	null	null	null
141	7	9	0.667	508181815	NCVOG3091				NCVO|gi|508181815_|ref_|YP_008052334_1_|_FkbM_family_methyltransferase_[Phaeocystis_globosa_virus],NCVO|gi|357292292_|gb_|AET73628_1_|_hypothetical_protein_PGBG_00412_[Phaeocystis_globosa_virus_14T],NCVO|gi|357289562_|gb_|AET72875_1_|_hypothetical_protein_PGAG_00421_[Phaeocystis_globosa_virus_12T]	mimC|96068_Phaglob357289562_|gb_|AET72875_1_|_hypothetical_protein_PGAG_00421_[Phaeocystis_globosa_virus_12T]	null	null	null	PG12|AET72875.1_[gene=PGAG_00421]_[protein=hypothetical_protein]_[protein_id=AET72875.1]_[location=complement(25989..26621)]	PG14|AET73628.1_[gene=PGBG_00412]_[protein=hypothetical_protein]_[protein_id=AET73628.1]_[location=12522..13154]	PG16|YP_008052334.1_15_[gene=PGCG_00015]_[protein=FkbM_family_methyltransferase]_[protein_id=YP_008052334.1]_[location=12913_13545]	null	null	Klosn|2_g_Klosneuvirus_2_210_s237087_e237692_o_Rev_ann_FkbM	Cato|Catovirus_1_736_s776760_e777419_o_Rev_ann_FkbM	null	null	null	null	null	null	null	null	null	null	null	null	null	null	null	null	null	null	null	null	null	null	null	null	null	null
142	3	3	1	322510952	NCVOG0061	NCVOG0061			NCVO|gi|322510952_|gb_|ADX06265_1_|_putative_glucosamine/fructose-6-phosphate_aminotransferase_[Organic_Lake_phycodnavirus_2]	mimC|85578_OLPV2_322510952_|gb_|ADX06265_1_|_putative_glucosamine/fructose-6-phosphate_aminotransferase_[Organic_Lake_phycodnavirus_2]	null	null	OLV2|ADX06265.1_[gene=162300176]_[protein=putative_glucosamine/fructose-6-phosphate_aminotransferase]_[protein_id=ADX06265.1]_[location=71856..73640]_EOS	null	null	null	null	null	null	null	null	null	null	null	null	null	null	null	null	null	null	null	null	null	null	null	null	null	null	null	null	null	null	null	null	null
143	4	4	1	322510642					NCVO|gi|322510642_|gb_|ADX05956_1_|_putative_glutamine-fructose-6-phosphate_transaminase_[Organic_Lake_phycodnavirus_1]	mimC|75161_OLPV1_322510642_|gb_|ADX05956_1_|_putative_glutamine-fructose-6-phosphate_transaminase_[Organic_Lake_phycodnavirus_1]	null	null	null	null	null	null	null	null	null	Cato|Catovirus_1_811_s857392_e858780_o_Fwd_ann_glucosamine-fructose-6-phosphate	null	Hoko|3_g_Hokovirus_3_143_s193189_e195030_o_Rev_ann_glucosamine-fructose-6-phosphate	null	null	null	null	null	null	null	null	null	null	null	null	null	null	null	null	null	null	null	null	null	null	null	null
144	4	6	0.5	322510959	NCVOG0002	NCVOG0002			NCVO|gi|322510959_|gb_|ADX06272_1_|_ABC_transporter_related_protein_[Organic_Lake_phycodnavirus_2]	mimC|85571_OLPV2_322510959_|gb_|ADX06272_1_|_ABC_transporter_related_protein_[Organic_Lake_phycodnavirus_2]	OLV1|scf7ADX06521.1_[gene=162310492]_[protein=putative_ABC_transporter_related_protein]_[protein_id=ADX06521.1]_[location=complement(11638..12558)],OLV1|HQ704808.1_cdsid_ADX06657.1_[gene=162309555]_[protein=ABC_transporter_related_protein]_[protein_id=ADX06657.1]_[location=965..1855],OLV1|HQ704806.1_cdsid_ADX06607.1_[gene=162286316]_[protein=ABC_transporter_family_protein]_[protein_id=ADX06607.1]…	null	OLV2|ADX06272.1_[gene=162300190]_[protein=ABC_transporter_related_protein]_[protein_id=ADX06272.1]_[location=complement(80175..81704)]_EOS	null	null	null	null	null	null	null	null	null	null	null	null	null	null	null	null	null	null	null	null	null	null	null	null	null	null	null	null	null	null	null	null	null
145	2	2	1						null	null	null	null	null	null	null	null	null	null	Klosn|1_274_s298948_e300756_o_Fwd_ann_ABC	Cato|2_g_Catovirus_2_45_s49333_e50724_o_Rev_ann_ABC	null	null	null	null	null	null	null	null	null	null	null	null	null	null	null	null	null	null	null	null	null	null	null	null	null	null
146	3	3	1	322510973	NCVOG1114	NCVOG1114			NCVO|gi|322510973_|gb_|ADX06286_1_|_hypothetical_protein_162300220_[Organic_Lake_phycodnavirus_2]	mimC|85557_OLPV2_322510973_|gb_|ADX06286_1_|_hypothetical_protein_162300220_[Organic_Lake_phycodnavirus_2]	null	null	OLV2|ADX06286.1_[gene=162300220]_[protein=hypothetical_protein]_[protein_id=ADX06286.1]_[location=complement(91993..92550)]_EOS	null	null	null	null	null	null	null	null	null	null	null	null	null	null	null	null	null	null	null	null	null	null	null	null	null	null	null	null	null	null	null	null	null
147	29	35	0.216	350611658					NCVO|gi|350611658_|gb_|AEQ33102_1_|_hypothetical_protein_[Megavirus_chiliensis],NCVO|gi|351737613_|gb_|AEQ60648_1_|_hypothetical_protein_[Acanthamoeba_castellanii_mamavirus],NCVO|gi|311977848_|ref_|YP_003986968_1_|_hypothetical_protein_[Acanthamoeba_polyphaga_mimivirus],NCVO|gi|441432283_|ref_|YP_007354325_1_|_hypothetical_protein_Moumou_00349_[Acanthamoeba_polyphaga_moumouvirus]	mimC|42642_Megavir350611658_|gb_|AEQ33102_1_|_hypothetical_protein_[Megavirus_chiliensis],mimC|53672_Mimivir311977848_|ref_|YP_003986968_1_|_hypothetical_protein_[Acanthamoeba_polyphaga_mimivirus],mimC|21417_Mamavir351737613_|gb_|AEQ60648_1_|_hypothetical_protein_[Acanthamoeba_castellanii_mamavirus],mimC|64360_Moumou_gene_338_|_hypothetical_protein	null	null	null	null	null	null	null	null	Klosn|1_127_s143438_e144049_o_Rev_ann_hypothetical	Cato|2_g_Catovirus_2_320_s367761_e368387_o_Rev_ann_hypothetical	Indi|1_43_s46165_e46770_o_Rev_ann_hypothetical	Hoko|2_g_Hokovirus_2_102_s118785_e119459_o_Fwd_ann_hypothetical	null	Tpnv|L754_s882733_e_883362_o_Rev_ann_ID_L754_hypothetical_protein_glt_00591_EOS	TDPO|797_797_undefined_product_895153_895782_reverse_MW_24076_annot_hypothetical_protein_EOS	Mimi|YP_003986968_1_[gene=L461]_[protein=hypothetical_protein]_[protein_id=YP_003986968_1]_[location=complement(608323__608952)]	MAMA|L547_complement_617336_617965_Hypothetical_protein_EOS	Shir|BAV62553.1_499_[protein=hypothetical_protein]_[protein_id=BAV62553.1]_[location=complement(611554..612183)]	LTLV|LTV_AFYC01000005.1_prot_EJN40896.1_273_[gene=L392]_[protein=hypothetical_protein]_[protein_id=EJN40896.1]_[location=complement(410610..411239)]	Samb|KF959826.1_cdsid_AHJ40146.1_[protein=hypothetical_protein]_[protein_id=AHJ40146.1]_[location=complement(622727..623356)]	Niem|KT599914.1_prot_ALR84051.1_507_[protein=hypothetical_protein]_[protein_id=ALR84051.1]_[location=complement(667653..668282)]	TRV2|261_209_aa_Rev_373177_373806	Kroo|AKI79232.1_472_[protein=hypothetical_protein]_[protein_id=AKI79232.1]_[location=complement(597533..597916)]	Hiru|HIRU_S492_492_[gene=HIRU_S492]_[protein=hypothetical_protein]_[protein_id=AHA45398.1]_[location=572905..573534]	Kasa|BAV61565.1_499_[protein=hypothetical_protein]_[protein_id=BAV61565.1]_[location=complement(611704_612333)]	Bomb|KU761889.1_prot_AMZ02905.1_454_[protein=hypothetical_protein]_[protein_id=AMZ02905.1]_[location=complement(609988..610617)]_EOS	Moum|354_383141_383752_	Monv|c5_JN885998.1_cdsid_AEX62879.1_[gene=mv_L674]_[protein=hypothetical_protein]_[protein_id=AEX62879.1]_[location=complement(249016..249642)]	Saud|AQN68248.1_386_[protein=hypothetical_protein]_[protein_id=AQN68248.1]_[location=408659..409285]	GLTV|glt_00591_589_[gene=glt_00591]_[protein=hypothetical_protein]_[protein_id=AGF85400.1]_[location=complement(617667..618293)]	Mega|YP_004894477_1_gene_mg426_protein_hypothetical_protein_protein_id_YP_004894477_1_location_457923_458546_EOS	CE7V|IB-c2_Courdo7_JN885991.1_cdsid_AEX61555.1_[gene=c7_R492]_[protein=hypothetical_protein]_[protein_id=AEX61555.1]_[location=164517..165140]	TRV1|gene273_207_aa_Rev_338298_338921	LBA1|0410_hypothetical_424588_425211_1_EOS	CE11|CE11_00446_439_[gene=CE11_00446]_[protein=hypothetical_protein]_[protein_id=AFX92473.1]_[location=444479..445102]	Powa|ANB50539.1_377_[protein=hypothetical_protein]_[protein_id=ANB50539.1]_[location=443849..444409]
148	30	37	0.105	351737590	NCVOG0022	NCVOG0022	NCVOG0022	NCVOG0022	NCVO|gi|351737590|gb|AEQ60625_1|_Capsid_protein_[Acanthamoeba_castellanii_mamavirus],NCVO|gi|311977826|ref|YP_003986946_1|_probable_capsid_protein_2_[Acanthamoeba_polyphaga_mimivirus],NCVO|gi|441432307|ref|YP_007354349_1|_capsid_protein_[Acanthamoeba_polyphaga_moumouvirus],NCVO|gi|350611940|gb|AEQ33384_1|_putative_capsid_protein_2_[Megavirus_chiliensis]	mimC|53694_Mimivir311977826_|ref_|YP_003986946_1_|_probable_capsid_protein_2_[Acanthamoeba_polyphaga_mimivirus],mimC|21440_Mamavir351737590_|gb_|AEQ60625_1_|_Capsid_protein_[Acanthamoeba_castellanii_mamavirus],mimC|64382_Moumou_gene_363_|_Capsid_protein,mimC|42405_Megavir350611940_|gb_|AEQ33384_1_|_putative_capsid_protein_2_[Megavirus_chiliensis]	null	null	OLV2|ADX06300.1_[gene=162300248]_[protein=major_capsid_protein_MCP2]_[protein_id=ADX06300.1]_[location=104682..106247]_EOS	null	null	null	null	null	Klosn|1_63_s77330_e79063_o_Fwd_ann_NCLDV	Cato|2_g_Catovirus_2_304_s348716_e350632_o_Rev_ann_NCLDV	Indi|4_g_Indivirus_4_2_s449_e2191_o_Fwd_ann_NCLDV	Hoko|2_g_Hokovirus_2_150_s176510_e178039_o_Fwd_ann_NCLDV	null	Tpnv|R710_s827749_e_829569_o_Fwd_ann_ID_R710_Capsid_protein_EOS	TDPO|755_755_undefined_product_842948_844768_forward_MW_71493_annot_Capsid_protein_EOS	Mimi|YP_003986946_1_[gene=R439]_[protein=probable_capsid_protein_2]_[protein_id=YP_003986946_1]_[location=572147__573922]	MAMA|R524_581173_582948_Capsid_protein_EOS	Shir|BAV62531.1_477_[protein=probable_capsid_protein_2]_[protein_id=BAV62531.1]_[location=575378..577153]	LTLV|LTV_AFYC01000005.1_prot_EJN40874.1_251_[gene=R370]_[protein=capsid_protein]_[protein_id=EJN40874.1]_[location=374451..376226]	Samb|KF959826.1_cdsid_AHJ40126.1_[protein=hypothetical_protein]_[protein_id=AHJ40126.1]_[location=586130..587905]	Niem|KT599914.1_prot_ALR84029.1_485_[protein=putative_capsid_protein_2]_[protein_id=ALR84029.1]_[location=631477..633252]	TRV2|239_591_aa_For_337005_338780	Kroo|AKI79210.1_450_[protein=capsid_protein]_[protein_id=AKI79210.1]_[location=561372..563147]	Hiru|HIRU_S514_514_[gene=HIRU_S514]_[protein=putative_capsid_protein_2]_[protein_id=AHA45420.1]_[location=complement(607937..609712)]	Kasa|BAV61543.1_477_[protein=putative_capsid_protein_2]_[protein_id=BAV61543.1]_[location=575528_577303]	Bomb|KU761889.1_prot_AMZ02883.1_432_[protein=putative_capsid_protein_2]_[protein_id=AMZ02883.1]_[location=573812..575587]_EOS,Bomb|KM982402.1_prot_AKI80173.1_444_[protein=capsid_protein]_[protein_id=AKI80173.1]_[location=583716..585491]_EOS	Moum|380_417614_419422_	Monv|c5_JN885998.1_cdsid_AEX62847.1_[gene=mv_R642]_[protein=putative_capsid_protein_2]_[protein_id=AEX62847.1]_[location=213403..215211]	Saud|AQN68272.1_410_[protein=capsid_protein]_[protein_id=AQN68272.1]_[location=complement(443126..444934)]	GLTV|glt_00568_566_[gene=glt_00568]_[protein=hypothetical_protein]_[protein_id=AGF85377.1]_[location=583050..584858]	Mega|YP_004894501_1_gene_mg450_protein_putative_capsid_protein_2_protein_id_YP_004894501_1_location_complement_493686_495515_EOS	CE7V|IB-c2_Courdo7_JN885991.1_cdsid_AEX61585.1_[gene=c7_L522]_[protein=putative_capsid_protein_2]_[protein_id=AEX61585.1]_[location=complement(198653..200482)]	TRV1|gene245_609_aa_For_301351_303180	LBA1|0439_putative_capsid_protein_2_org:Megavirus_LBA111_coord:[460306_462135_-1_EOS	CE11|CE11_00475_468_[gene=CE11_00475]_[protein=putative_capsid_protein_2]_[protein_id=AFX92502.1]_[location=complement(480263..482092)]	Powa|ANB50564.1_402_[protein=putative_capsid_protein_2]_[protein_id=ANB50564.1]_[location=complement(479203..481035)]
149	2	2	1						null	null	null	YLMV|YP_009174130.1_93_[gene=AR680_gp093]_[protein=putative_DNA_gyrase/DNA_topoisomerase_IV_subunit_A]_[protein_id=YP_009174130.1]_[location=complement(63853..65310)]	OLV2|ADX06308.1_[gene=162300264]_[protein=putative_DNA_gyrase/DNA_topoisomerase_IV_subunit_A]_[protein_id=ADX06308.1]_[location=complement(110103..111911)]_EOS	null	null	null	null	null	null	null	null	null	null	null	null	null	null	null	null	null	null	null	null	null	null	null	null	null	null	null	null	null	null	null	null	null
150	4	4	0.25	322511011	NCVOG3038				NCVO|gi|322511011_|gb_|ADX06324_1_|_hypothetical_protein_162324586_[Organic_Lake_phycodnavirus_2]	mimC|85519_OLPV2_322511011_|gb_|ADX06324_1_|_hypothetical_protein_162324586_[Organic_Lake_phycodnavirus_2]	null	null	OLV2|ADX06324.1_[gene=162324586]_[protein=hypothetical_protein]_[protein_id=ADX06324.1]_[location=complement(121493..122110)]_EOS	null	null	null	null	null	null	Cato|Catovirus_1_780_s819757_e820713_o_Rev_ann_UDP-N-acetylglucosamine	null	null	null	null	null	null	null	null	null	null	null	null	null	null	null	null	null	null	null	null	null	null	null	null	null	null
151	4	4	1	322511044	NCVOG3053				NCVO|gi|322511044_|gb_|ADX06357_1_|_BI-1-like_family_protein_[Organic_Lake_phycodnavirus_2]	mimC|85486_OLPV2_322511044_|gb_|ADX06357_1_|_BI-1-like_family_protein_[Organic_Lake_phycodnavirus_2]	null	null	OLV2|ADX06357.1_[gene=162319391]_[protein=BI-1-like_family_protein]_[protein_id=ADX06357.1]_[location=complement(149420..149902)]_EOS	null	null	null	null	null	null	Cato|2_g_Catovirus_2_47_s51163_e51915_o_Rev_ann_BAX	null	null	null	null	null	null	null	null	null	null	null	null	null	null	null	null	null	null	null	null	null	null	null	null	null	null
152	30	37	0.12	441432304					NCVO|gi|441432304|ref|YP_007354346_1|_capsid_protein_[Acanthamoeba_polyphaga_moumouvirus],NCVO|gi|351737592|gb|AEQ60627_1|_Capsid_protein_[Acanthamoeba_castellanii_mamavirus],NCVO|gi|350611975|gb|AEQ33419_1|_putative_capsid_protein_4_[Megavirus_chiliensis],NCVO|gi|311977828|ref|YP_003986948_1|_probable_capsid_protein_4_[Acanthamoeba_polyphaga_mimivirus]	mimC|64381_Moumou_gene_360_|_Capsid_protein,mimC|53692_Mimivir311977828_|ref_|YP_003986948_1_|_probable_capsid_protein_4_[Acanthamoeba_polyphaga_mimivirus],mimC|42376_Megavir350611975_|gb_|AEQ33419_1_|_putative_capsid_protein_4_[Megavirus_chiliensis],mimC|21438_Mamavir351737592_|gb_|AEQ60627_1_|_Capsid_protein_[Acanthamoeba_castellanii_mamavirus]	null	null	null	null	null	null	CEV|prot_CeV_086_86_[gene=ceV_086]_[protein=major_capsid_protein_2]_[protein_id=YP_009173341.1]_[location=complement(80073..82532)]_EOS	null	Klosn|1_65_s83763_e85361_o_Fwd_ann_NCLDV	Cato|2_g_Catovirus_2_302_s342794_e344365_o_Fwd_ann_NCLDV	Indi|1_3_s3138_e4631_o_Fwd_ann_NCLDV	Hoko|2_g_Hokovirus_2_152_s180951_e182357_o_Fwd_ann_NCLDV	null	Tpnv|R719_s841386_e_843098_o_Fwd_ann_ID_R719_mg448_gene_product_EOS	TDPO|764_764_undefined_product_856416_858128_forward_MW_65506_annot_hypothetical_protein_EOS	Mimi|YP_003986948_1_[gene=R441]_[protein=probable_capsid_protein_4]_[protein_id=YP_003986948_1]_[location=580557__582095]	MAMA|R526_589583_591121_Capsid_protein_EOS	Shir|BAV62533.1_479_[protein=capsid_protein_4]_[protein_id=BAV62533.1]_[location=583788..585326]	LTLV|LTV_AFYC01000005.1_prot_EJN40877.1_254_[gene=R373]_[protein=capsid_protein]_[protein_id=EJN40877.1]_[location=382860..384398]	Samb|KF959826.1_cdsid_AHJ40127.1_[protein=hypothetical_protein]_[protein_id=AHJ40127.1]_[location=594868..596406]	Niem|KT599914.1_prot_ALR84031.1_487_[protein=capsid_protein]_[protein_id=ALR84031.1]_[location=639887..641425]	TRV2|241_512_aa_For_345397_346935	Kroo|AKI79212.1_452_[protein=putative_capsid_protein_4]_[protein_id=AKI79212.1]_[location=569782..571320]	Hiru|HIRU_S512_512_[gene=HIRU_S512]_[protein=putative_capsid_protein_4]_[protein_id=AHA45418.1]_[location=complement(599764..601302)]	Kasa|BAV61545.1_479_[protein=putative_capsid_protein_4]_[protein_id=BAV61545.1]_[location=583938_585476]	Bomb|KU761889.1_prot_AMZ02885.1_434_[protein=putative_capsid_protein_4]_[protein_id=AMZ02885.1]_[location=582222..583760]_EOS,Bomb|KM982402.1_prot_AKI80175.1_446_[protein=putative_capsid_protein_4]_[protein_id=AKI80175.1]_[location=592128..593666]_EOS	Moum|377_409307_410833_	Monv|c5_JN885998.1_cdsid_AEX62852.1_[gene=mv_R647]_[protein=putative_capsid_protein_4]_[protein_id=AEX62852.1]_[location=221989..223515]	Saud|AQN68270.1_408_[protein=capsid_protein]_[protein_id=AQN68270.1]_[location=complement(434818..436344)]	GLTV|glt_00570_568_[gene=glt_00570]_[protein=hypothetical_protein]_[protein_id=AGF85379.1]_[location=591682..593205]	Mega|YP_004894499_1_gene_mg448_protein_putative_capsid_protein_4_protein_id_YP_004894499_1_location_complement_485228_486766_EOS	CE7V|IB-c2_Courdo7_JN885991.1_cdsid_AEX61582.1_[gene=c7_L519]_[protein=putative_capsid_protein_4]_[protein_id=AEX61582.1]_[location=complement(190461..191999)]	TRV1|gene248_512_aa_For_310069_311607	LBA1|0436_putative_capsid_protein_4_org:Megavirus_LBA111_coord:[451891_453429_-1_EOS	CE11|CE11_00471_464_[gene=CE11_00471]_[protein=putative_capsid_protein_4]_[protein_id=AFX92498.1]_[location=complement(472071..473609)]	Powa|ANB50562.1_400_[protein=hypothetical_protein]_[protein_id=ANB50562.1]_[location=complement(470784..472322)]
153	28	37	0.107	526119873	NCVOG1351	NCVOG1351			NCVO|gi|526119873_|ref_|YP_008319776_1_|_replication_factor_small_subunit_[Pandoravirus_dulcis],NCVO|gi|516306314_|gb_|AGO85893_1_|_replication_factor_small_subunit_[Pandoravirus_salinus],NCVO|gi|441432354_|ref_|YP_007354396_1_|_putative_replication_factor_C_small_subunit_[Acanthamoeba_polyphaga_moumouvirus],NCVO|gi|351737548_|gb_|AEQ60583_1_|_replication_factor_C_small_subunit_[Acanthamoeba_cast…	mimC|64428_Moumou_gene_409_|_putative_replication_factor_C_small_subunit,mimC|53741_Mimivir311977779_|ref_|YP_003986899_1_|_putative_replication_factor_C_small_subunit_[Acanthamoeba_polyphaga_mimivirus],mimC|42714_Megavir350611571_|gb_|AEQ33015_1_|_putative_replication_factor_C_small_subunit_[Megavirus_chiliensis],mimC|21482_Mamavir351737548_|gb_|AEQ60583_1_|_replication_factor_C_small_subunit_[A…	null	null	null	null	null	null	null	null	Klosn|9_g_Klosneuvirus_9_10_s8793_e10019_o_Fwd_ann_replication	Cato|2_g_Catovirus_2_252_s290696_e291679_o_Rev_ann_replication	Indi|9_g_Indivirus_9_15_s13903_e15069_o_Rev_ann_replication	Hoko|2_g_Hokovirus_2_134_s157725_e159143_o_Fwd_ann_replication	null	Tpnv|R586_s697634_e_698587_o_Fwd_ann_ID_R586_replication_factor_c_small_subunit_EOS	TDPO|621_621_undefined_product_705184_706137_forward_MW_36138_annot_putative_replication_factor_C_small_subunit_EOS	Mimi|YP_003986899_1_[gene=R395]_[protein=putative_replication_factor_C_small_subunit]_[protein_id=YP_003986899_1]_[location=520333__521292]	MAMA|R477_531702_532661_Replication_factor_C_small_subunit_EOS	Shir|BAV62484.1_430_[protein=putative_replication_factor_C_small_subunit]_[protein_id=BAV62484.1]_[location=523558..524517]	LTLV|LTV_AFYC01000005.1_prot_EJN40835.1_212_[gene=R331]_[protein=hypothetical_protein]_[protein_id=EJN40835.1]_[location=324986..325945]	null	Niem|KT599914.1_prot_ALR83974.1_430_[protein=putative_replication_factor_C_small_subunit]_[protein_id=ALR83974.1]_[location=564451..565410]	TRV2|194_319_aa_For_284499_285458	Kroo|AKI79164.1_404_[protein=replication_factor_c_small_subunit]_[protein_id=AKI79164.1]_[location=510822..511781]	Hiru|HIRU_S563_563_[gene=HIRU_S563]_[protein=putative_replication_factor_C_small_subunit]_[protein_id=AHA45469.1]_[location=complement(660401..661360)]	Kasa|BAV61496.1_430_[protein=putative_replication_factor_C_small_subunit]_[protein_id=BAV61496.1]_[location=523708_524667]	Bomb|KU761889.1_prot_AMZ02839.1_388_[protein=putative_replication_factor_C_small_subunit]_[protein_id=AMZ02839.1]_[location=521992..522951]_EOS,Bomb|KM982402.1_prot_AKI80128.1_399_[protein=replication_factor_c_small_subunit]_[protein_id=AKI80128.1]_[location=530626..531585]_EOS	Moum|429_471810_472778_	Monv|c5_JN885998.1_cdsid_AEX62783.1_[gene=mv_R578]_[protein=putative_replication_factor_C_small_subunit]_[protein_id=AEX62783.1]_[location=159493..160194]	Saud|AQN68322.1_460_[protein=putative_replication_factor_c_small_subunit]_[protein_id=AQN68322.1]_[location=complement(497329..498297)]	GLTV|glt_00515_513_[gene=glt_00515]_[protein=replication_factor_C_small_subunit]_[protein_id=AGF85324.1]_[location=528875..529843]	Mega|YP_004894549_1_gene_mg498_protein_putative_replication_factor_C_small_subunit_protein_id_YP_004894549_1_location_complement_547445_548422_EOS	CE7V|IB-c2_Courdo7_JN885991.1_cdsid_AEX61643.1_[gene=c7_L580]_[protein=putative_replication_factor_C_small_subunit]_[protein_id=AEX61643.1]_[location=complement(251327..252304)]	TRV1|gene200_325_aa_For_249588_250565	LBA1|0491_putative_replication_factor_C_small_subunit_org:Megavirus_LBA111_coord:[514184_514897_-1_EOS	CE11|CE11_00526_519_[gene=CE11_00526]_[protein=putative_replication_factor_C_small_subunit]_[protein_id=AFX92553.1]_[location=complement(532943..533920)]	Powa|ANB50611.1_449_[protein=hypothetical_protein]_[protein_id=ANB50611.1]_[location=complement(532366..533331)]
154	3	3	1	322511109	NCVOG4128				NCVO|gi|322511109_|gb_|ADX06422_1_|_hypothetical_protein_162275938_[Organic_Lake_phycodnavirus_2]	mimC|85422_OLPV2_322511109_|gb_|ADX06422_1_|_hypothetical_protein_162275938_[Organic_Lake_phycodnavirus_2]	null	null	OLV2|ADX06422.1_[gene=162275938]_[protein=hypothetical_protein]_[protein_id=ADX06422.1]_[location=256559..256942]_EOS	null	null	null	null	null	null	null	null	null	null	null	null	null	null	null	null	null	null	null	null	null	null	null	null	null	null	null	null	null	null	null	null	null
155	28	35	0.215	441432171					NCVO|gi|441432171_|ref_|YP_007354213_1_|_D5_family_helicase-primase_[Acanthamoeba_polyphaga_moumouvirus],NCVO|gi|350611337_|gb_|AEQ32781_1_|_putative_DNA-dependent_RNA_polymerase_subunit_rpb9_[Megavirus_chiliensis],NCVO|gi|351737356_|gb_|AEQ60391_1_|_hypothetical_protein_[Acanthamoeba_castellanii_mamavirus],NCVO|gi|311977584_|ref_|YP_003986704_1_|_putative_DNA-dependent_RNA_polymerase_subunit_Rpb…	mimC|64246_Moumou_gene_221_|_D5_family_helicase-primase,mimC|42915_Megavir350611337_|gb_|AEQ32781_1_|_putative_DNA-dependent_RNA_polymerase_subunit_rpb9_[Megavirus_chiliensis],mimC|53928_Mimivir311977584_|ref_|YP_003986704_1_|_putative_DNA-dependent_RNA_polymerase_subunit_Rpb9_[Acanthamoeba_polyphaga_mimivirus],mimC|21664_Mamavir351737356_|gb_|AEQ60391_1_|_hypothetical_protein_[Acanthamoeba_caste…	null	null	null	null	null	null	null	null	Klosn|1_246_s269618_e270235_o_Rev_ann_DNA-dependent	Cato|Catovirus_1_973_s1016351_e1016974_o_Fwd_ann_DNA-dependent	Indi|1_117_s146799_e147368_o_Rev_ann_DNA-dependent	null	null	Tpnv|L1271_s1431753_e_1432337_o_Rev_ann_ID_L1271_DNA-dependent_RNA_polymerase_subunit_Rpb9_EOS	TDPO|993_993_undefined_product_1121145_1121729_forward_MW_22676_annot_putative_DNA-dependent_RNA_polymerase_subunit_rpb9_EOS	Mimi|YP_003986704_1_[gene=L208]_[protein=putative_DNA-dependent_RNA_polymerase_subunit_Rpb9]_[protein_id=YP_003986704_1]_[location=complement(254229__254807)]	MAMA|L273_complement_266718_267296_Hypothetical_protein_EOS	Shir|BAV62287.1_233_[protein=putative_DNA-dependent_RNA_polymerase_subunit_Rpb9]_[protein_id=BAV62287.1]_[location=complement(257451..258029)]	LTLV|LTV_AFYC01000005.1_prot_EJN40667.1_44_[gene=L161]_[protein=hypothetical_protein]_[protein_id=EJN40667.1]_[location=complement(59999..60361)]	Samb|KF959826.1_cdsid_AHJ39967.1_[protein=putative_DNA-dependent_RNA_polymerase_subunit_RPB9]_[protein_id=AHJ39967.1]_[location=complement(261093..261479)]	Niem|KT599914.1_prot_ALR83771.1_227_[protein=putative_DNA-dependent_RNA_polymerase_subunit_Rpb9]_[protein_id=ALR83771.1]_[location=complement(282120..282698)]	TRV2|13_192_aa_Rev_19047_19625	Kroo|AKI78968.1_208_[protein=hypothetical_protein]_[protein_id=AKI78968.1]_[location=complement(241138..241716)]	Hiru|HIRU_S758_758_[gene=HIRU_S758]_[protein=putative_DNA-dependent_RNA_polymerase_subunit_Rpb9]_[protein_id=AHA45664.1]_[location=926156..926734]	Kasa|BAV61299.1_233_[protein=putative_DNA-dependent_RNA_polymerase_subunit_Rpb9]_[protein_id=BAV61299.1]_[location=complement(257601_258179)]	Bomb|KU761889.1_prot_AMZ02655.1_204_[protein=putative_DNA-dependent_RNA_polymerase_subunit_Rpb9]_[protein_id=AMZ02655.1]_[location=complement(255885..256463)]_EOS,Bomb|KM982402.1_prot_AKI79940.1_211_[protein=hypothetical_protein]_[protein_id=AKI79940.1]_[location=complement(264413..264991)]_EOS	Moum|233_231624_232205_	Monv|c6_JN885999.1_cdsid_AEX63040.1_[gene=mv_R838]_[protein=putative_DNA-dependent_RNA_polymerase_subunit_Rpb9]_[protein_id=AEX63040.1]_[location=53401..53982]	Saud|AQN68126.1_264_[protein=D5_family_helicase-primase]_[protein_id=AQN68126.1]_[location=complement(258721..259302)]	GLTV|glt_00712_706_[gene=glt_00712]_[protein=helicase-primase_family_protein]_[protein_id=AGF85517.1]_[location=765937..766518]	Mega|YP_004894357_1_gene_mg306_protein_putative_DNA-dependent_RNA_polymerase_subunit_rpb9_protein_id_YP_004894357_1_location_complement_302423_303007_EOS	CE7V|IB-c2_Courdo7_JN885991.1_cdsid_AEX61409.1_[gene=c7_L343]_[protein=putative_DNA-dependent_RNA_polymerase_subunit_Rpb9]_[protein_id=AEX61409.1]_[location=complement(16393..16977)]	TRV1|gene395_194_aa_For_492609_493193	LBA1|0287_putative_DNA-dependent_RNA_polymerase_subunit_rpb9_org:Megavirus_LBA111_coord:[269858_270442_-1_EOS	CE11|CE11_00311_307_[gene=CE11_00311]_[protein=putative_DNA-dependent_RNA_polymerase_subunit_rpb9]_[protein_id=AFX92341.1]_[location=complement(290412..290996)]	Powa|ANB50424.1_262_[protein=hypothetical_protein]_[protein_id=ANB50424.1]_[location=complement(291572..292156)]
156	3	3	1	322511133					NCVO|gi|322511133_|gb_|ADX06446_1_|_hypothetical_protein_162275990_[Organic_Lake_phycodnavirus_2]	mimC|85398_OLPV2_322511133_|gb_|ADX06446_1_|_hypothetical_protein_162275990_[Organic_Lake_phycodnavirus_2]	null	null	OLV2|ADX06446.1_[gene=162275990]_[protein=hypothetical_protein]_[protein_id=ADX06446.1]_[location=229643..230029]_EOS	null	null	null	null	null	null	null	null	null	null	null	null	null	null	null	null	null	null	null	null	null	null	null	null	null	null	null	null	null	null	null	null	null
157	30	39	0.102	441432430					NCVO|gi|441432430_|ref_|YP_007354472_1_|_putative_metallopeptidase_WLM_[Acanthamoeba_polyphaga_moumouvirus],NCVO|gi|351737479_|gb_|AEQ60514_1_|_putative_metallopeptidase_WLM_[Acanthamoeba_castellanii_mamavirus],NCVO|gi|350611352_|gb_|AEQ32796_1_|_putative_metallopeptidase_WLM_domain_protein_[Megavirus_chiliensis],NCVO|gi|311977708_|ref_|YP_003986828_1_|_uncharacterized_metallopeptidase_WLM_domain…	mimC|64495_Moumou_gene_482_|_putative_metallopeptidase_WLM,mimC|53812_Mimivir311977708_|ref_|YP_003986828_1_|_uncharacterized_metallopeptidase_WLM_domain_protein_[Acanthamoeba_polyphaga_mimivirus],mimC|42902_Megavir350611352_|gb_|AEQ32796_1_|_putative_metallopeptidase_WLM_domain_protein_[Megavirus_chiliensis],mimC|21551_Mamavir351737479_|gb_|AEQ60514_1_|_putative_metallopeptidase_WLM_[Acanthamoeb…	null	null	null	null	null	null	null	null	Klosn|2_g_Klosneuvirus_2_265_s296100_e296681_o_Rev_ann_hypothetical	Cato|2_g_Catovirus_2_225_s255288_e255953_o_Rev_ann_hypothetical	Indi|3_g_Indivirus_3_22_s30644_e31225_o_Fwd_ann_Protein	Hoko|4_g_Hokovirus_4_68_s89021_e89593_o_Rev_ann_hypothetical	Crov|YP_003969923.1_[gene=crov291]_[protein=putative_metal-dependent_hydrolase]_[protein_id=YP_003969923.1]_[location=315841..316428]_EOS	Tpnv|R429_s498105_e_498701_o_Fwd_ann_ID_R429_putative_metallopeptidase_WLM_EOS	TDPO|456_456_undefined_product_502768_503364_forward_MW_23590_annot_uncharacterized_metallopeptidase_WLM_domain_protein_EOS	Mimi|YP_003986828_1_[gene=R325]_[protein=uncharacterized_metallopeptidase_WLM_domain_protein]_[protein_id=YP_003986828_1]_[location=415679__416272]	MAMA|R402_427079_427672_Putative_metallopeptidase_WLM_EOS	Shir|BAV62414.1_360_[protein=putative_metallopeptidase_WLM_domain_protein]_[protein_id=BAV62414.1]_[location=418901..419494]	LTLV|LTV_AFYC01000005.1_prot_EJN40773.1_150_[gene=R269]_[protein=metal-dependent_hydrolase]_[protein_id=EJN40773.1]_[location=220352..220945]	Samb|KF959826.1_cdsid_AHJ40046.1_[protein=putative_metallopeptidase_wlm_domain_protein]_[protein_id=AHJ40046.1]_[location=425955..426548]	Niem|KT599914.1_prot_ALR83905.1_361_[protein=putative_metallopeptidase_WLM_domain_protein]_[protein_id=ALR83905.1]_[location=458516..459109]	TRV2|126_197_aa_For_179766_180359	Kroo|AKI79094.1_334_[protein=putative_metallopeptidase_WLM_domain_protein]_[protein_id=AKI79094.1]_[location=406227..406757]	Hiru|HIRU_S633_633_[gene=HIRU_S633]_[protein=putative_metallopeptidase_WLM_domain_protein]_[protein_id=AHA45539.1]_[location=complement(765405..765998)]	Kasa|BAV61426.1_360_[protein=putative_metallopeptidase_WLM_domain_protein]_[protein_id=BAV61426.1]_[location=419051_419644]	Bomb|KU761889.1_prot_AMZ02772.1_321_[protein=putative_metallopeptidase_WLM_domain_protein]_[protein_id=AMZ02772.1]_[location=417335..417928]_EOS,Bomb|KM982402.1_prot_AKI80059.1_330_[protein=putative_metallopeptidase_WLM_domain_protein]_[protein_id=AKI80059.1]_[location=425956..426549]_EOS	Moum|507_573969_574562_	Monv|c5_JN885998.1_cdsid_AEX62681.1_[gene=mv_R476]_[protein=uncharacterized_metallopeptidase_WLM_domain_protein]_[protein_id=AEX62681.1]_[location=52500..53093]	Saud|AQN68402.1_540_[protein=putative_metallopeptidase_WLM]_[protein_id=AQN68402.1]_[location=complement(605022..605615)]	GLTV|glt_00426_424_[gene=glt_00426]_[protein=metallopeptidase_WLM]_[protein_id=AGF85235.1]_[location=421272..421865]	Mega|YP_004894629_1_gene_mg578_protein_putative_metallopeptidase_WLM_domain_protein_protein_id_YP_004894629_1_location_complement_663880_664473_EOS	CE7V|IB-c2_Courdo7_JN885991.1_cdsid_AEX61753.1_[gene=c7_L690]_[protein=uncharacterized_metallopeptidase_WLM_domain_protein]_[protein_id=AEX61753.1]_[location=complement(364555..365148)]	TRV1|gene118_197_aa_For_135685_136278	LBA1|0582_putative_metallopeptidase_WLM_domain_627768_628361_-1_EOS	CE11|CE11_00622_614_[gene=CE11_00622]_[protein=putative_metallopeptidase_WLM_domain_protein]_[protein_id=AFX92648.1]_[location=complement(646577..647170)]	Powa|ANB50684.1_522_[protein=hypothetical_protein]_[protein_id=ANB50684.1]_[location=complement(643395..643988)]
158	4	4	1	351737392	NCVOG0271	NCVOG0271	NCVOG0271		NCVO|gi|351737392|gb|AEQ60427_1|_DNA_directed_RNA_polymerase_subunit_2_[Acanthamoeba_castellanii_mamavirus]	mimC|21631_Mamavir351737392_|gb_|AEQ60427_1_|_DNA_directed_RNA_polymerase_subunit_2_[Acanthamoeba_castellanii_mamavirus]	null	null	null	null	null	null	null	null	null	Cato|Catovirus_1_1038_s1079488_e1081806_o_Rev_ann_DNA-directed	null	null	null	Tpnv|R893_s1043939_e_1046407_o_Fwd_ann_ID_R893_intein-containing_DNA-directed_RNA_polymerase_subunit_2_EOS	null	null	null	null	null	null	null	null	null	null	null	null	null	null	null	null	null	null	null	null	null	null
159	3	3	1	322511169	NCVOG0317	NCVOG0317			NCVO|gi|322511169_|gb_|ADX06482_1_|_disulfide_isomerase_[Organic_Lake_phycodnavirus_2]	mimC|85362_OLPV2_322511169_|gb_|ADX06482_1_|_disulfide_isomerase_[Organic_Lake_phycodnavirus_2]	null	null	OLV2|ADX06482.1_[gene=162276066]_[protein=disulfide_isomerase]_[protein_id=ADX06482.1]_[location=complement(204707..205255)]_EOS	null	null	null	null	null	null	null	null	null	null	null	null	null	null	null	null	null	null	null	null	null	null	null	null	null	null	null	null	null	null	null	null	null
160	11	11	0.545	350611027					NCVO|gi|350611027_|gb_|AEQ32471_1_|_putative_serine/threonine-protein_kinase_[Megavirus_chiliensis]	mimC|43166_Megavir350611027_|gb_|AEQ32471_1_|_putative_serine/threonine-protein_kinase_[Megavirus_chiliensis]	null	null	null	null	null	null	null	null	null	null	null	null	null	Tpnv|R698_s817139_e_817957_o_Fwd_ann_ID_R698_Serine/Threonine_protein_kinase_EOS	TDPO|743_743_undefined_product_832237_833058_forward_MW_31651_annot_Serine/Threonine_protein_kinas_EOS	null	null	null	null	null	null	null	null	null	null	Bomb|KU761889.1_prot_AMZ02880.1_429_[protein=putative_serine/threonine-protein_kinase]_[protein_id=AMZ02880.1]_[location=570888..571718]_EOS	null	null	Saud|AQN68277.1_415_[protein=putative_serine/threonine-protein_kinase]_[protein_id=AQN68277.1]_[location=complement(446957..447748)]	GLTV|glt_00564_562_[gene=glt_00564]_[protein=tyrosine_kinase_family_protein]_[protein_id=AGF85373.1]_[location=580211..580846]	Mega|YP_004894505_1_gene_mg454_protein_putative_serine/threonine-protein_kinase_protein_id_YP_004894505_1_location_complement_497640_498431_EOS	CE7V|IB-c2_Courdo7_JN885991.1_cdsid_AEX61589.1_[gene=c7_L526]_[protein=putative_serine_threonine_protein_kinase]_[protein_id=AEX61589.1]_[location=complement(202578..203369)]	null	null	CE11|CE11_00479_472_[gene=CE11_00479]_[protein=putative_serine/threonine-protein_kinase]_[protein_id=AFX92506.1]_[location=complement(484265..484978)]	Powa|ANB50568.1_406_[protein=putative_serine/threonine_protein_kinase]_[protein_id=ANB50568.1]_[location=complement(483223..484014)]
161	24	32	0.18	351737784	NCVOG0061	NCVOG0061			NCVO|gi|351737784_|gb_|AEQ60819_1_|_putative_glucosamine-fructose-6-phosphate_aminotransferase_[Acanthamoeba_castellanii_mamavirus],NCVO|gi|311978016_|ref_|YP_003987136_1_|_probable_glucosamine--fructose-6-phosphate_aminotransferase_[Acanthamoeba_polyphaga_mimivirus],NCVO|gi|350611311_|gb_|AEQ32755_1_|_putative_glucosamine-fructose-6-phosphate_aminotransferase_[Megavirus_chiliensis],NCVO|gi|44143…	mimC|53518_Mimivir311978016_|ref_|YP_003987136_1_|_probable_glucosamine--fructose-6-phosphate_aminotransferase_[Acanthamoeba_polyphaga_mimivirus],mimC|21260_Mamavir351737784_|gb_|AEQ60819_1_|_putative_glucosamine-fructose-6-phosphate_aminotransferase_[Acanthamoeba_castellanii_mamavirus],mimC|42939_Megavir350611311_|gb_|AEQ32755_1_|_putative_glucosamine-fructose-6-phosphate_aminotransferase_[Megav…	null	null	null	null	null	null	null	null	null	null	null	null	null	Tpnv|R59_s55168_e_57012_o_Fwd_ann_ID_R59_glucosamine-fructose-6-phosphate_aminotransferase_EOS	TDPO|60_60_undefined_product_56121_57965_forward_MW_69262_annot_glucosamine-fructose-6-phosphate_aminotransferase_EOS	Mimi|YP_003987136_1_[gene=L619]_[protein=probable_glucosamine--fructose-6-phosphate_aminotransferase]_[protein_id=YP_003987136_1]_[location=complement(817041__818861)]	MAMA|L724_complement_827037_828857_Putative_glucosamine--fructose-6-phosphate_aminotransferase_EOS	Shir|BAV62721.1_667_[protein=putative_glucosamine--fructose-6-phosphate_aminotransferase]_[protein_id=BAV62721.1]_[location=complement(820470..822290)]	LTLV|LTV_AFYC01000005.1_prot_EJN41041.1_418_[gene=L538]_[protein=putative_glucosamine--fructose-6-phosphate_aminotransferase]_[protein_id=EJN41041.1]_[location=complement(620346..622166)]	Samb|KF959826.1_cdsid_AHJ40250.1_[protein=putative_glutamine-fructose-6-phosphate_transaminase]_[protein_id=AHJ40250.1]_[location=complement(836410..838230)]	Niem|KT599914.1_prot_ALR84290.1_746_[protein=putative_glucosamine--fructose-6-phosphate_aminotransferase]_[protein_id=ALR84290.1]_[location=complement(981212..983032)],Niem|KT599914.1_prot_ALR84207.1_663_[protein=putative_glucosamine--fructose-6-phosphate_aminotransferase]_[protein_id=ALR84207.1]_[location=complement(876371..878191)]	TRV2|421_606_aa_Rev_583339_585159	Kroo|AKI79398.1_638_[protein=putative_glucosamine-fructose-6-phosphate_aminotransferase]_[protein_id=AKI79398.1]_[location=complement(806147..807967)]	Hiru|HIRU_S319_319_[gene=HIRU_S319]_[protein=putative_glucosamine--fructose-6-phosphate_aminotransferase]_[protein_id=AHA45225.1]_[location=360500..362320]	Kasa|BAV61735.1_669_[protein=putative_glucosamine--fructose-6-phosphate_aminotransferase]_[protein_id=BAV61735.1]_[location=complement(820422_822242)]	Bomb|KM982402.1_prot_AKI80355.1_626_[protein=putative_glucosamine--fructose-6-phosphate_aminotransferase]_[protein_id=AKI80355.1]_[location=complement(832670..834490)]_EOS,Bomb|KU761889.1_prot_AMZ03062.1_611_[protein=putative_glucosamine--fructose-6-phosphate_aminotransferase]_[protein_id=AMZ03062.1]_[location=complement(818706..820526)]_EOS	Moum|660_751628_753451_	Monv|c4_JN885997.1_cdsid_AEX62494.1_[gene=mv_R289]_[protein=putative_glucosamine-fructose-6-phosphateamino_transferase]_[protein_id=AEX62494.1]_[location=7257..9080]	Saud|AQN68554.1_692_[protein=putative_glucosamine-fructose-6-phosphate_aminotransferase]_[protein_id=AQN68554.1]_[location=complement(784252..786075)]	GLTV|glt_00262_260_[gene=glt_00262]_[protein=glucosamine-fructose-6-phosphate_aminotransferase]_[protein_id=AGF85071.1]_[location=243818..245641]	Mega|YP_004894796_1_gene_mg745_protein_putative_glucosamine-fructose-6-phosphate_aminotransferase_protein_id_YP_004894796_1_location_complement_865043_866866_EOS	null	TRV1|gene1027_607_aa_For_11623_13446	LBA1|0765_putative_glucosamine-fructose-6-phosphate_aminotransferase_org:Megavirus_LBA111_coord:[825775_827598_-1_EOS	CE11|CE11_00817_809_[gene=CE11_00817]_[protein=putative_glucosamine-fructose-6-phosphate_aminotransferase]_[protein_id=AFX92843.1]_[location=complement(840031..841854)]	Powa|ANB50839.1_677_[protein=hypothetical_protein]_[protein_id=ANB50839.1]_[location=complement(838513..840336)]
162	3	3	1	322510953	NCVOG0330	NCVOG0330	NCVOG0330		NCVO|gi|322510953_|gb_|ADX06266_1_|_RING-finger_domain-containing_protein_[Organic_Lake_phycodnavirus_2]	mimC|85577_OLPV2_322510953_|gb_|ADX06266_1_|_RING-finger_domain-containing_protein_[Organic_Lake_phycodnavirus_2]	null	null	OLV2|ADX06266.1_[gene=162300178]_[protein=RING-finger_domain-containing_protein]_[protein_id=ADX06266.1]_[location=complement(73627..75384)]_EOS	null	null	null	null	null	null	null	null	null	null	null	null	null	null	null	null	null	null	null	null	null	null	null	null	null	null	null	null	null	null	null	null	null
163	4	4	1	322510979	NCVOG2129				NCVO|gi|322510979_|gb_|ADX06292_1_|_hypothetical_protein_162300232_[Organic_Lake_phycodnavirus_2]	mimC|85551_OLPV2_322510979_|gb_|ADX06292_1_|_hypothetical_protein_162300232_[Organic_Lake_phycodnavirus_2]	null	YLMV|YP_009174103.1_66_[gene=AR680_gp066]_[protein=hypothetical_protein]_[protein_id=YP_009174103.1]_[location=46423..46656]	OLV2|ADX06292.1_[gene=162300232]_[protein=hypothetical_protein]_[protein_id=ADX06292.1]_[location=99597..99821]_EOS	null	null	null	null	null	null	null	null	null	null	null	null	null	null	null	null	null	null	null	null	null	null	null	null	null	null	null	null	null	null	null	null	null
164	15	21	0.116	351737463					NCVO|gi|351737463_|gb_|AEQ60498_1_|_putative_membrane_protein_[Acanthamoeba_castellanii_mamavirus],NCVO|gi|311977692_|ref_|YP_003986812_1_|_hypothetical_protein_[Acanthamoeba_polyphaga_mimivirus],NCVO|gi|508181969_|ref_|YP_008052488_1_|_hypothetical_protein_PGCG_00170_[Phaeocystis_globosa_virus],NCVO|gi|357292504_|gb_|AET73840_1_|_hypothetical_protein_PGBG_00132_[Phaeocystis_globosa_virus_14T],NC…	mimC|53828_Mimivir311977692_|ref_|YP_003986812_1_|_hypothetical_protein_[Acanthamoeba_polyphaga_mimivirus],mimC|21567_Mamavir351737463_|gb_|AEQ60498_1_|_putative_membrane_protein_[Acanthamoeba_castellanii_mamavirus],mimC|95925_Phaglob357289705_|gb_|AET73018_1_|_hypothetical_protein_PGAG_00129_[Phaeocystis_globosa_virus_12T]	null	null	null	PG12|AET73018.1_[gene=PGAG_00129]_[protein=hypothetical_protein]_[protein_id=AET73018.1]_[location=complement(189567..189800)]	PG14|AET73840.1_[gene=PGBG_00132]_[protein=hypothetical_protein]_[protein_id=AET73840.1]_[location=complement(232845..233078)]	PG16|YP_008052488.1_169_[gene=PGCG_00170]_[protein=hypothetical_protein]_[protein_id=YP_008052488.1]_[location=complement(189311_189544)]	null	null	null	Cato|2_g_Catovirus_2_238_s275452_e275610_o_Fwd_ann_hypothetical	null	null	null	Tpnv|L397_s455153_e_455365_o_Rev_ann_ID_L397_hypothetical_protein_c7_R714_EOS	TDPO|421_421_undefined_product_461546_461770_reverse_MW_8527_annot_hypothetical_protein_EOS	Mimi|YP_003986812_1_[gene=L309c]_[protein=hypothetical_protein]_[protein_id=YP_003986812_1]_[location=complement(393788__394075)]	MAMA|L386_complement_405191_405478_Putative_membrane_protein_EOS	Shir|BAV62397.1_343_[protein=hypothetical_protein]_[protein_id=BAV62397.1]_[location=complement(397010..397297)]	null	Samb|KF959826.1_cdsid_AHJ40034.1_[protein=membrane_protein]_[protein_id=AHJ40034.1]_[location=complement(403255..403542)]	null	null	null	Hiru|HIRU_S649_649_[gene=HIRU_S649]_[protein=hypothetical_protein]_[protein_id=AHA45555.1]_[location=787590..787877]	Kasa|BAV61409.1_343_[protein=hypothetical_protein]_[protein_id=BAV61409.1]_[location=complement(397160_397447)]	Bomb|KM982402.1_prot_AKI80044.1_315_[protein=hypothetical_protein]_[protein_id=AKI80044.1]_[location=complement(404108..404305)]_EOS	null	null	null	null	null	null	null	null	null	null
165	2	2	1	322510994	NCVOG1129	NCVOG1129			NCVO|gi|322510994_|gb_|ADX06307_1_|_hypothetical_protein_162300262_[Organic_Lake_phycodnavirus_2]	null	null	null	OLV2|ADX06307.1_[gene=162300262]_[protein=hypothetical_protein]_[protein_id=ADX06307.1]_[location=109845..110126]_EOS	null	null	null	null	null	null	null	null	null	null	null	null	null	null	null	null	null	null	null	null	null	null	null	null	null	null	null	null	null	null	null	null	null
166	3	3	1	322511021	NCVOG1192	NCVOG1192	NCVOG1192		NCVO|gi|322511021|gb|ADX06334_1|_putative_lambda-type_exonuclease_[Organic_Lake_phycodnavirus_2]	mimC|85509_OLPV2_322511021_|gb_|ADX06334_1_|_putative_lambda-type_exonuclease_[Organic_Lake_phycodnavirus_2]	null	null	OLV2|ADX06334.1_[gene=162319337]_[protein=putative_lambda-type_exonuclease]_[protein_id=ADX06334.1]_[location=165113..166213]_EOS	null	null	null	null	null	null	null	null	null	null	null	null	null	null	null	null	null	null	null	null	null	null	null	null	null	null	null	null	null	null	null	null	null
167	27	34	0.115	350611551	NCVOG1192	NCVOG1192	NCVOG1192		NCVO|gi|350611551|gb|AEQ32995_1|_putative_phage-type_endonuclease_[Megavirus_chiliensis],NCVO|gi|351737506|gb|AEQ60541_1|_YqaJ_viral_recombinase_family_[Acanthamoeba_castellanii_mamavirus],NCVO|gi|311977737|ref|YP_003986857_1|_putative_phage-type_endonuclease_[Acanthamoeba_polyphaga_mimivirus],NCVO|gi|441432401|ref|YP_007354443_1|_YqaJ_viral_recombinase_family_protein_[Acanthamoeba_polyphaga_moum…	mimC|42733_Megavir350611551_|gb_|AEQ32995_1_|_putative_phage-type_endonuclease_[Megavirus_chiliensis],mimC|53783_Mimivir311977737_|ref_|YP_003986857_1_|_putative_phage-type_endonuclease_[Acanthamoeba_polyphaga_mimivirus],mimC|21524_Mamavir351737506_|gb_|AEQ60541_1_|_YqaJ_viral_recombinase_family_[Acanthamoeba_castellanii_mamavirus],mimC|64468_Moumou_gene_455_|_YqaJ_viral_recombinase_family_protein	null	null	null	null	null	null	null	null	Klosn|2_g_Klosneuvirus_2_217_s244615_e246525_o_Fwd_ann_YqaJ-like	Cato|2_g_Catovirus_2_199_s221721_e223724_o_Fwd_ann_YqaJ-like	Indi|3_g_Indivirus_3_47_s69595_e71613_o_Rev_ann_YqaJ-like	null	null	Tpnv|R479_s560490_e_562244_o_Fwd_ann_ID_R479_YqaJ_viral_recombinase_family_protein_EOS	TDPO|505_505_undefined_product_563907_565658_forward_MW_68849_annot_YqaJ_viral_recombinase_family_protein_EOS	Mimi|YP_003986857_1_[gene=R354]_[protein=putative_phage-type_endonuclease]_[protein_id=YP_003986857_1]_[location=459506__461155]	MAMA|R433_470896_472545_YqaJ_viral_recombinase_family_EOS	Shir|BAV62443.1_389_[protein=lambda-type_exonuclease]_[protein_id=BAV62443.1]_[location=462728..464377]	LTLV|LTV_AFYC01000005.1_prot_EJN40793.1_170_[gene=R289]_[protein=Lambda-type_exonuclease]_[protein_id=EJN40793.1]_[location=264182..265831]	null	Niem|KT599914.1_prot_ALR83934.1_390_[protein=putative_phage-type_endonuclease]_[protein_id=ALR83934.1]_[location=503621..505270]	TRV2|154_549_aa_For_223668_225317	Kroo|AKI79123.1_363_[protein=hypothetical_protein]_[protein_id=AKI79123.1]_[location=450013..451662]	Hiru|HIRU_S604_604_[gene=HIRU_S604]_[protein=hypothetical_protein]_[protein_id=AHA45510.1]_[location=complement(720541..722190)]	Kasa|BAV61455.1_389_[protein=hypothetical_protein]_[protein_id=BAV61455.1]_[location=462878_464527]	Bomb|KM982402.1_prot_AKI80087.1_358_[protein=YqaJ_viral_recombinase_family]_[protein_id=AKI80087.1]_[location=469845..471500]_EOS,Bomb|KU761889.1_prot_AMZ02799.1_348_[protein=uncharacterized_protein_R354]_[protein_id=AMZ02799.1]_[location=461162..462811]_EOS	Moum|478_533832_535415_	Monv|c5_JN885998.1_cdsid_AEX62717.1_[gene=mv_R512]_[protein=putative_phage-type_endonuclease]_[protein_id=AEX62717.1]_[location=92117..93031]	Saud|AQN68375.1_513_[protein=yqaj_viral_recombinase_family_protein]_[protein_id=AQN68375.1]_[location=complement(564936..566519)]	GLTV|glt_00460_458_[gene=glt_00460]_[protein=viral_recombinase_family_protein]_[protein_id=AGF85269.1]_[location=461794..462708]	Mega|YP_004894600_1_gene_mg549_protein_putative_phage-type_endonuclease_protein_id_YP_004894600_1_location_complement_620389_621990_EOS	CE7V|IB-c2_Courdo7_JN885991.1_cdsid_AEX61710.1_[gene=c7_L647]_[protein=putative_phage-type_endonuclease]_[protein_id=AEX61710.1]_[location=complement(321701..322648)]	TRV1|gene149_178_aa_For_179167_179703	LBA1|0549_putative_phage-type_endonuclease_org:Megavirus_LBA111_coord:[584289_585236_-1_EOS	CE11|CE11_00585_577_[gene=CE11_00585]_[protein=putative_phage-type_endonuclease]_[protein_id=AFX92611.1]_[location=complement(603705..605306)]	Powa|ANB50657.1_495_[protein=putative_phage-type_endonuclease]_[protein_id=ANB50657.1]_[location=complement(601232..602818)]
168	3	3	1	322511083	NCVOG1342	NCVOG1342			NCVO|gi|322511083_|gb_|ADX06396_1_|_hypothetical_protein_162275882_[Organic_Lake_phycodnavirus_2]	mimC|85448_OLPV2_322511083_|gb_|ADX06396_1_|_hypothetical_protein_162275882_[Organic_Lake_phycodnavirus_2]	null	null	OLV2|ADX06396.1_[gene=162275882]_[protein=hypothetical_protein]_[protein_id=ADX06396.1]_[location=complement(275232..275522)]_EOS	null	null	null	null	null	null	null	null	null	null	null	null	null	null	null	null	null	null	null	null	null	null	null	null	null	null	null	null	null	null	null	null	null
169	25	32	0.181	351737598					NCVO|gi|351737598_|gb_|AEQ60633_1_|_hypothetical_protein_[Acanthamoeba_castellanii_mamavirus],NCVO|gi|311977834_|ref_|YP_003986954_1_|_hypothetical_protein_[Acanthamoeba_polyphaga_mimivirus],NCVO|gi|350611795_|gb_|AEQ33239_1_|_hypothetical_protein_[Megavirus_chiliensis],NCVO|gi|441432298_|ref_|YP_007354340_1_|_hypothetical_protein_Moumou_00366_[Acanthamoeba_polyphaga_moumouvirus]	mimC|53686_Mimivir311977834_|ref_|YP_003986954_1_|_hypothetical_protein_[Acanthamoeba_polyphaga_mimivirus],mimC|21432_Mamavir351737598_|gb_|AEQ60633_1_|_hypothetical_protein_[Acanthamoeba_castellanii_mamavirus],mimC|42530_Megavir350611795_|gb_|AEQ33239_1_|_hypothetical_protein_[Megavirus_chiliensis],mimC|64374_Moumou_gene_354_|_hypothetical_protein	null	null	null	null	null	null	null	null	null	null	null	null	null	Tpnv|R729_s855305_e_855763_o_Fwd_ann_ID_R729_mg441_gene_product_EOS	TDPO|773_773_undefined_product_868905_869348_forward_MW_16980_annot_hypothetical_protein_EOS	Mimi|YP_003986954_1_[gene=R447]_[protein=hypothetical_protein]_[protein_id=YP_003986954_1]_[location=590684__591055]	MAMA|R532_599710_600081_Hypothetical_protein_EOS	Shir|BAV62539.1_485_[protein=hypothetical_protein]_[protein_id=BAV62539.1]_[location=593915..594286]	LTLV|LTV_AFYC01000005.1_prot_EJN40883.1_260_[gene=R379]_[protein=hypothetical_protein]_[protein_id=EJN40883.1]_[location=392986..393357]	Samb|KF959826.1_cdsid_AHJ40132.1_[protein=hypothetical_protein]_[protein_id=AHJ40132.1]_[location=605243..605614]	Niem|KT599914.1_prot_ALR84037.1_493_[protein=hypothetical_protein]_[protein_id=ALR84037.1]_[location=650014..650385]	TRV2|247_123_aa_For_355516_355887	Kroo|AKI79218.1_458_[protein=hypothetical_protein]_[protein_id=AKI79218.1]_[location=579908..580279]	Hiru|HIRU_S506_506_[gene=HIRU_S506]_[protein=hypothetical_protein]_[protein_id=AHA45412.1]_[location=complement(590804..591175)]	Kasa|BAV61551.1_485_[protein=hypothetical_protein]_[protein_id=BAV61551.1]_[location=594065_594436]	Bomb|KM982402.1_prot_AKI80181.1_452_[protein=hypothetical_protein]_[protein_id=AKI80181.1]_[location=602287..602658]_EOS,Bomb|KU761889.1_prot_AMZ02891.1_440_[protein=hypothetical_protein]_[protein_id=AMZ02891.1]_[location=592349..592720]_EOS	Moum|371_400652_401017_	Monv|c5_JN885998.1_cdsid_AEX62859.1_[gene=mv_R654]_[protein=hypothetical_protein]_[protein_id=AEX62859.1]_[location=231802..232167]	Saud|AQN68264.1_402_[protein=hypothetical_protein]_[protein_id=AQN68264.1]_[location=complement(426162..426527)]	GLTV|glt_00576_574_[gene=glt_00576]_[protein=hypothetical_protein]_[protein_id=AGF85385.1]_[location=601482..601847]	Mega|YP_004894492_1_gene_mg441_protein_hypothetical_protein_protein_id_YP_004894492_1_location_complement_475741_476124_EOS	CE7V|IB-c2_Courdo7_JN885991.1_cdsid_AEX61573.1_[gene=c7_L510]_[protein=hypothetical_protein]_[protein_id=AEX61573.1]_[location=complement(180980..181363)]	TRV1|gene255_127_aa_For_320705_321088	LBA1|0428_hypothetical_442405_442788_-1_EOS	CE11|CE11_00463_456_[gene=CE11_00463]_[protein=hypothetical_protein]_[protein_id=AFX92490.1]_[location=complement(462591..462974)]	Powa|ANB50555.1_393_[protein=hypothetical_protein]_[protein_id=ANB50555.1]_[location=complement(461281..461667)]
170	13	15	0.867	351738003	NCVOG0241	NCVOG0241			NCVO|gi|351738003_|gb_|AEQ61038_1_|_Proliferating_cell_nuclear_antigen_[Acanthamoeba_castellanii_mamavirus],NCVO|gi|311978235_|ref_|YP_003987355_1_|_putative_proliferating_cell_nuclear_antigen_[Acanthamoeba_polyphaga_mimivirus]	mimC|53312_Mimivir311978235_|ref_|YP_003987355_1_|_putative_proliferating_cell_nuclear_antigen_[Acanthamoeba_polyphaga_mimivirus],mimC|21063_Mamavir351738003_|gb_|AEQ61038_1_|_Proliferating_cell_nuclear_antigen_[Acanthamoeba_castellanii_mamavirus]	null	null	null	null	null	null	null	null	null	null	null	null	null	null	null	Mimi|YP_003987355_1_[gene=L823]_[protein=putative_proliferating_cell_nuclear_antigen]_[protein_id=YP_003987355_1]_[location=complement(1071275__1072246)]	MAMA|L954_complement_1080802_1081773_Proliferating_cell_nuclear_antigen_EOS	Shir|BAV62947.1_893_[protein=putative_proliferating_cell_nuclear_antigen]_[protein_id=BAV62947.1]_[location=complement(1074447..1075418)]	LTLV|LTV_AFYC01000007.1_prot_EJN40579.1_47_[gene=L721]_[protein=proliferating_cell_nuclear_antigen]_[protein_id=EJN40579.1]_[location=complement(61170..62141)]	Samb|KF959826.1_cdsid_AHJ40404.1_[protein=putative_proliferating_cell_nuclear_antigen]_[protein_id=AHJ40404.1]_[location=complement(1099158..1100129)]	Niem|KT599914.1_prot_ALR84471.1_927_[protein=proliferating_cell_nuclear_antigen]_[protein_id=ALR84471.1]_[location=complement(1198536..1199507)]	TRV2|806_311_aa_For_103827_104762	Kroo|AKI79611.1_851_[protein=putative_proliferating_cell_nuclear_antigen]_[protein_id=AKI79611.1]_[location=complement(1057024..1058004)]	Hiru|HIRU_S99_99_[gene=HIRU_S99]_[protein=putative_proliferating_cell_nuclear_antigen]_[protein_id=AHA45005.1]_[location=107610..108581]	Kasa|BAV61961.1_895_[protein=putative_proliferating_cell_nuclear_antigen]_[protein_id=BAV61961.1]_[location=complement(1073935_1074906)]	Bomb|KU761889.1_prot_AMZ03265.1_814_[protein=putative_proliferating_cell_nuclear_antigen]_[protein_id=AMZ03265.1]_[location=complement(1071149..1072120)]_EOS	null	null	null	null	null	null	null	null	null	null
171	26	32	0.123	351737605					NCVO|gi|351737605_|gb_|AEQ60640_1_|_TATA-box_binding_protein_[Acanthamoeba_castellanii_mamavirus],NCVO|gi|311977840_|ref_|YP_003986960_1_|_TATA-box-binding_protein-like_protein_[Acanthamoeba_polyphaga_mimivirus],NCVO|gi|350611776_|gb_|AEQ33220_1_|_TATA-box-binding_protein-like_protein_[Megavirus_chiliensis]	mimC|53680_Mimivir311977840_|ref_|YP_003986960_1_|_TATA-box-binding_protein-like_protein_[Acanthamoeba_polyphaga_mimivirus],mimC|21425_Mamavir351737605_|gb_|AEQ60640_1_|_TATA-box_binding_protein_[Acanthamoeba_castellanii_mamavirus],mimC|42546_Megavir350611776_|gb_|AEQ33220_1_|_TATA-box-binding_protein-like_protein_[Megavirus_chiliensis],mimC|64921_Moumou_gene_347_346_|_TATA-box_binding_protein_(j…	null	null	null	null	null	null	null	null	null	null	Indi|1_20_s19334_e20239_o_Fwd_ann_TATA	Hoko|2_g_Hokovirus_2_118_s136640_e137521_o_Rev_ann_TATA	null	Tpnv|R739_s866498_e_867889_o_Fwd_ann_ID_R739_TATA-box-binding_protein-like_protein_EOS	TDPO|783_783_undefined_product_879406_880713_forward_MW_49721_annot_TATA-box-binding_protein-like_protein_EOS	Mimi|YP_003986960_1_[gene=R453]_[protein=TATA-box-binding_protein-like_protein]_[protein_id=YP_003986960_1]_[location=598166__599269]	MAMA|R539_607180_608283_TATA-box_binding_protein_TBP_EOS	Shir|BAV62545.1_491_[protein=TATA-box-binding_protein-like_protein]_[protein_id=BAV62545.1]_[location=601397..602500]	LTLV|LTV_AFYC01000005.1_prot_EJN40889.1_266_[gene=R385]_[protein=TATA-box_binding_protein_(TBP)]_[protein_id=EJN40889.1]_[location=400455..401558]	Samb|KF959826.1_cdsid_AHJ40138.1_[protein=Tata-box-binding_protein-like_protein]_[protein_id=AHJ40138.1]_[location=612451..613554]	Niem|KT599914.1_prot_ALR84043.1_499_[protein=TATA-box_binding_protein]_[protein_id=ALR84043.1]_[location=657496..658599]	TRV2|253_367_aa_For_363021_364124	Kroo|AKI79224.1_464_[protein=TATA-box-binding_protein-like_protein]_[protein_id=AKI79224.1]_[location=587377..588480]	Hiru|HIRU_S500_500_[gene=HIRU_S500]_[protein=TATA-box_binding_protein-like_protein]_[protein_id=AHA45406.1]_[location=complement(582588..583691)]	Kasa|BAV61557.1_491_[protein=TATA-box-binding_protein-like_protein]_[protein_id=BAV61557.1]_[location=601547_602650]	Bomb|KM982402.1_prot_AKI80187.1_458_[protein=TATA-box-binding_protein-like_protein]_[protein_id=AKI80187.1]_[location=609805..610908]_EOS,Bomb|KU761889.1_prot_AMZ02897.1_446_[protein=TATA-box-binding_protein-like_protein]_[protein_id=AMZ02897.1]_[location=599831..600934]_EOS	Moum|363_393298_393924_	null	Saud|AQN68258.1_396_[protein=TATA-box-binding_protein-like_protein]_[protein_id=AQN68258.1]_[location=complement(418835..419863)]	GLTV|glt_00584_582_[gene=glt_00584]_[protein=hypothetical_protein]_[protein_id=AGF85393.1]_[location=608680..609309]	Mega|YP_004894486_1_gene_mg435_protein_TATA-box-binding_protein-like_protein_protein_id_YP_004894486_1_location_complement_468217_469242_EOS	CE7V|IB-c2_Courdo7_JN885991.1_cdsid_AEX61565.1_[gene=c7_L502]_[protein=TATA-box-binding_protein-like_protein]_[protein_id=AEX61565.1]_[location=complement(173159..173785)]	TRV1|gene263_208_aa_For_328164_328790	LBA1|0419_TATA-box-binding_protein-like_434881_435507_-1_EOS	CE11|CE11_00456_449_[gene=CE11_00456]_[protein=TATA-box-binding_protein-like_protein]_[protein_id=AFX92483.1]_[location=complement(454775..455401)]	Powa|ANB50549.1_387_[protein=hypothetical_protein]_[protein_id=ANB50549.1]_[location=complement(453816..454838)]
172	3	3	1	322511117	NCVOG0273	NCVOG0273	NCVOG0273		NCVO|gi|322511117|gb|ADX06430_1|_putative_DNA-directed_RNA_polymerase_II_[Organic_Lake_phycodnavirus_2]	mimC|85414_OLPV2_322511117_|gb_|ADX06430_1_|_putative_DNA-directed_RNA_polymerase_II_[Organic_Lake_phycodnavirus_2]	null	null	OLV2|ADX06430.1_[gene=162275954]_[protein=putative_DNA-directed_RNA_polymerase_II]_[protein_id=ADX06430.1]_[location=251216..251812]_EOS	null	null	null	null	null	null	null	null	null	null	null	null	null	null	null	null	null	null	null	null	null	null	null	null	null	null	null	null	null	null	null	null	null
173	29	36	0.212	351737382					NCVO|gi|351737382|gb|AEQ60417_1|_RNA_polymerase_subunit_5_[Acanthamoeba_castellanii_mamavirus],NCVO|gi|311977611|ref|YP_003986731_1|_DNA-directed_RNA_polymerase_subunit_5_[Acanthamoeba_polyphaga_mimivirus],NCVO|gi|350611489|gb|AEQ32933_1|_DNA-directed_RNA_polymerase_subunit_5_[Megavirus_chiliensis],NCVO|gi|441432195|ref|YP_007354237_1|_RNA_polymerase_subunit_5_[Acanthamoeba_polyphaga_moumouvirus]	mimC|53902_Mimivir311977611_|ref_|YP_003986731_1_|_DNA-directed_RNA_polymerase_subunit_5_[Acanthamoeba_polyphaga_mimivirus],mimC|21641_Mamavir351737382_|gb_|AEQ60417_1_|_RNA_polymerase_subunit_5_[Acanthamoeba_castellanii_mamavirus],mimC|42783_Megavir350611489_|gb_|AEQ32933_1_|_DNA-directed_RNA_polymerase_subunit_5_[Megavirus_chiliensis],mimC|64271_Moumou_gene_245_|_RNA_polymerase_subunit_5	null	null	null	null	null	null	null	null	Klosn|1_235_s258402_e259031_o_Rev_ann_DNA-directed	Cato|Catovirus_1_978_s1022441_e1023100_o_Fwd_ann_DNA-directed	Indi|1_111_s140022_e140651_o_Rev_ann_DNA-directed	Hoko|2_g_Hokovirus_2_173_s206421_e207059_o_Rev_ann_DNA-directed	null	Tpnv|R900_s1052721_e_1053338_o_Fwd_ann_ID_R900_DNA-directed_RNA_polymerase_subunit_6_EOS	TDPO|943_943_undefined_product_1066312_1066929_forward_MW_23553_annot_DNA-directed_RNA_polymerase_subunit_5_EOS	Mimi|YP_003986731_1_[gene=L235]_[protein=DNA-directed_RNA_polymerase_subunit_5]_[protein_id=YP_003986731_1]_[location=complement(289132__289749)]	MAMA|L300_complement_301678_302295_RNA_polymerase_subunit_5_EOS	Shir|BAV62313.1_259_[protein=DNA-directed_RNA_polymerase_subunit_5]_[protein_id=BAV62313.1]_[location=complement(292354..292971)]	LTLV|LTV_AFYC01000005.1_prot_EJN40692.1_69_[gene=L186]_[protein=RNA_polymerase_subunit_5]_[protein_id=EJN40692.1]_[location=complement(94955..95572)]	Samb|KF959826.1_cdsid_AHJ39981.1_[protein=DNA-directed_RNA_polymerase_subunit_5]_[protein_id=AHJ39981.1]_[location=complement(297391..298008)]	Niem|KT599914.1_prot_ALR83797.1_253_[protein=DNA-directed_RNA_polymerase_subunit_5]_[protein_id=ALR83797.1]_[location=complement(317023..317640)]	TRV2|39_205_aa_Rev_54038_54655	Kroo|AKI78996.1_236_[protein=DNA-directed_RNA_polymerase_subunit_5]_[protein_id=AKI78996.1]_[location=complement(279544..280161)]	Hiru|HIRU_S732_732_[gene=HIRU_S732]_[protein=RNA_polymerase_subunit_5]_[protein_id=AHA45638.1]_[location=891107..891724]	Kasa|BAV61325.1_259_[protein=DNA-directed_RNA_polymerase_subunit_5]_[protein_id=BAV61325.1]_[location=complement(292504_293121)]	Bomb|KM982402.1_prot_AKI79966.1_237_[protein=RNA_polymerase_subunit_5]_[protein_id=AKI79966.1]_[location=complement(300970..301587)]_EOS,Bomb|KU761889.1_prot_AMZ02681.1_230_[protein=DNA-directed_RNA_polymerase_subunit_5]_[protein_id=AMZ02681.1]_[location=complement(290788..291405)]_EOS	Moum|257_258058_258684_	Monv|c6_JN885999.1_cdsid_AEX63009.1_[gene=mv_R807]_[protein=DNA-directed_RNA_polymerase_subunit_5]_[protein_id=AEX63009.1]_[location=26930..27556]	Saud|AQN68150.1_288_[protein=RNA_polymerase_subunit_5]_[protein_id=AQN68150.1]_[location=complement(285160..285786)]	GLTV|glt_00688_682_[gene=glt_00688]_[protein=polymerase_subunit_5]_[protein_id=AGF85493.1]_[location=737753..738379]	Mega|YP_004894383_1_gene_mg332_protein_DNA-directed_RNA_polymerase_subunit_5_protein_id_YP_004894383_1_location_complement_332554_333174_EOS	CE7V|IB-c2_Courdo7_JN885991.1_cdsid_AEX61438.1_[gene=c7_L372]_[protein=DNA-directed_RNA_polymerase_subunit_5]_[protein_id=AEX61438.1]_[location=complement(46346..46966)]	TRV1|gene368_167_aa_For_461800_462303	LBA1|0313_DNA-directed_RNA_polymerase_subunit_5_org:Megavirus_LBA111_coord:[300566_301186_-1_EOS	CE11|CE11_00338_334_[gene=CE11_00338]_[protein=DNA-directed_RNA_polymerase_subunit_5]_[protein_id=AFX92368.1]_[location=complement(320538..321158)]	Powa|ANB50450.1_288_[protein=hypothetical_protein]_[protein_id=ANB50450.1]_[location=complement(322090..322710)]
174	3	3	1	322511128	NCVOG0274	NCVOG0274	NCVOG0274		NCVO|gi|322511128|gb|ADX06441_1|_putative_DNA-dependent_RNA_polymerase_II_[Organic_Lake_phycodnavirus_2]	mimC|85403_OLPV2_322511128_|gb_|ADX06441_1_|_putative_DNA-dependent_RNA_polymerase_II_[Organic_Lake_phycodnavirus_2]	null	null	OLV2|ADX06441.1_[gene=162275980]_[protein=putative_DNA-dependent_RNA_polymerase_II]_[protein_id=ADX06441.1]_[location=complement(236699..241135)]_EOS	null	null	null	null	null	null	null	null	null	null	null	null	null	null	null	null	null	null	null	null	null	null	null	null	null	null	null	null	null	null	null	null	null
175	27	33	0.205	351737659					NCVO|gi|351737659|gb|AEQ60694_1|_DNA_directed_RNA_polymerase_(II)_subunit_1_[Acanthamoeba_castellanii_mamavirus],NCVO|gi|311977893|ref|YP_003987013_1|_DNA-directed_RNA_polymerase_subunit_1_[Acanthamoeba_polyphaga_mimivirus],NCVO|gi|350611173|gb|AEQ32617_1|_DNA-directed_RNA_polymerase_subunit_1_[Megavirus_chiliensis],NCVO|gi|441432235|ref|YP_007354277_1|_DNA_directed_RNA_polymerase_(II)_subunit_1_…	mimC|53630_Mimivir311977893_|ref_|YP_003987013_1_|_DNA-directed_RNA_polymerase_subunit_1_[Acanthamoeba_polyphaga_mimivirus],mimC|21374_Mamavir351737659_|gb_|AEQ60694_1_|_DNA_directed_RNA_polymerase_(II)_subunit_1_[Acanthamoeba_castellanii_mamavirus],mimC|43050_Megavir350611173_|gb_|AEQ32617_1_|_DNA-directed_RNA_polymerase_subunit_1_[Megavirus_chiliensis],mimC|64872_Moumou_RNApol_1_|_DNA_directed_…	null	null	null	null	null	null	null	null	Klosn|1_199_s215983_e217767_o_Fwd_ann_DNA-directed	null	null	Hoko|3_g_Hokovirus_3_33_s50853_e55235_o_Rev_ann_DNA-directed	null	Tpnv|R834_s972234_e_976712_o_Fwd_ann_ID_R834_dna-directed_rna_polymerase_subunit_1_EOS	TDPO|877_877_undefined_product_985075_989553_forward_MW_168279_annot_DNA-directed_RNA_polymerase_subunit_1_EOS	Mimi|YP_003987013_1_[gene=R501]_[protein=DNA-directed_RNA_polymerase_subunit_1]_[protein_id=YP_003987013_1]_[location=join(667841__669335,670731__673723)]	MAMA|R595_joint_676852_678396_679744_682638_DNA_directed_RNA_polymerase_II_subunit_1_EOS	Shir|BAV62601.1_547_[protein=DNA-directed_RNA_polymerase_subunit_1]_[protein_id=BAV62601.1]_[location=673976..676954]	LTLV|LTV_AFYC01000005.1_prot_EJN40935.1_312_[gene=R431]_[protein=DNA_directed_RNA_polymerase_subunit_1]_[protein_id=EJN40935.1]_[location=join(470121..471615_472998..475990)]	Samb|KF959826.1_cdsid_AHJ40172.1_[protein=DNA_directed_RNA_polymerase_subunit_1]_[protein_id=AHJ40172.1]_[location=686735..689713]	Niem|KT599914.1_prot_ALR84092.1_548_[protein=DNA-directed_RNA_polymerase_subunit_1]_[protein_id=ALR84092.1]_[location=730075..733053]	TRV2|303_992_aa_For_434218_437196	Kroo|AKI79280.1_520_[protein=DNA-directed_RNA_polymerase_subunit_1]_[protein_id=AKI79280.1]_[location=659922..662900]	Hiru|HIRU_S444_444_[gene=HIRU_S444]_[protein=DNA-directed_RNA_polymerase_subunit_1]_[protein_id=AHA45350.1]_[location=complement(508107..511085)]	Kasa|BAV61613.1_547_[protein=DNA-directed_RNA_polymerase_subunit_1]_[protein_id=BAV61613.1]_[location=674126_677104]	Bomb|KU761889.1_prot_AMZ02947.1_496_[protein=DNA-directed_RNA_polymerase_subunit_1]_[protein_id=AMZ02947.1]_[location=672410..675388]_EOS	Moum|305_316761_319742_	Monv|c5_JN885998.1_cdsid_AEX62936.1_[gene=mv_R731]_[protein=DNA-directed_RNA_polymerase_subunit_1]_[protein_id=AEX62936.1]_[location=join(309889..311421_313062..316043)]	Saud|AQN68197.1_335_[protein=DNA_directed_RNA_polymerase_(II)_subunit]_[protein_id=AQN68197.1]_[location=complement(342261..345242)]	GLTV|glt_00642_637_[gene=glt_00642]_[protein=directed_RNA_polymerase_(II)_subunit_1]_[protein_id=AGF85450.1]_[location=join(678062..679573_680986..683955)]	Mega|YP_004894424_1_gene_mg373_protein_DNA-directed_RNA_polymerase_subunit_1_protein_id_YP_004894424_1_location_complement_join_388935_391898_393652_395163_EOS	CE7V|IB-c2_Courdo7_JN885991.1_cdsid_AEX61495.1_[gene=c7_L431]_[protein=DNA-directed_RNA_polymerase_subunit_1]_[protein_id=AEX61495.1]_[location=complement(join(98565..101540_103269..104801))]	TRV1|gene326_991_aa_For_403472_406447	LBA1|0354_DNA-directed_RNA_polymerase_subunit_1_org:Megavirus_LBA111_coord:[357100_363339_-1_EOS	CE11|CE11_00389_381_[gene=CE11_00389]_[protein=DNA-directed_RNA_polymerase_subunit_1]_[protein_id=AFX92416.1]_[location=complement(join(377171..380134_381896..383407))]	Powa|ANB50492.1_330_[protein=DNA-directed_RNA_polymerase_subunit_1]_[protein_id=ANB50492.1]_[location=complement(377032..380007)]
176	25	28	0.142	350611549					NCVO|gi|350611549_|gb_|AEQ32993_1_|_putative_ATP-dependent_RNA_helicase_[Megavirus_chiliensis],NCVO|gi|441432522_|ref_|YP_007354564_1_|_D6/D11-like_helicase_[Acanthamoeba_polyphaga_moumouvirus]	mimC|42734_Megavir350611549_|gb_|AEQ32993_1_|_putative_ATP-dependent_RNA_helicase_[Megavirus_chiliensis],mimC|64591_Moumou_gene_578_|_D6/D11-like_helicase	null	null	null	null	null	null	null	null	null	null	null	Hoko|4_g_Hokovirus_4_90_s115636_e117339_o_Rev_ann_SNF2-like	null	Tpnv|L239_s242643_e_244355_o_Rev_ann_ID_L239_putative_ATP-dependent_RNA_helicase_EOS	TDPO|252_252_undefined_product_247384_249096_reverse_MW_66522_annot_ATP-dependent_RNA_helicase_EOS	Mimi|YP_003987078_1_[gene=R563]_[protein=putative_ATP-dependent_RNA_helicase]_[protein_id=YP_003987078_1]_[location=753488__755209]	MAMA|R663_762621_764342_DEADSNF2-like_helicase_EOS	Shir|BAV62665.1_611_[protein=putative_ATP-dependent_RNA_helicase]_[protein_id=BAV62665.1]_[location=756719..758440]	LTLV|LTV_AFYC01000005.1_prot_EJN40991.1_368_[gene=R488]_[protein=helicase_conserved_C-terminal_domain_protein]_[protein_id=EJN40991.1]_[location=555874..557595]	null	Niem|KT599914.1_prot_ALR84152.1_608_[protein=DEAD/SNF2-like_helicase]_[protein_id=ALR84152.1]_[location=812818..814539]	TRV2|363_573_aa_For_516964_518685	Kroo|AKI79340.1_580_[protein=putative_ATP-dependent_RNA_helicase]_[protein_id=AKI79340.1]_[location=742804..744525]	Hiru|HIRU_S380_380_[gene=HIRU_S380]_[protein=putative_ATP-dependent_RNA_helicase]_[protein_id=AHA45286.1]_[location=complement(426645..428366)]	Kasa|BAV61677.1_611_[protein=putative_ATP-dependent_RNA_helicase]_[protein_id=BAV61677.1]_[location=756869_758590]	Bomb|KM982402.1_prot_AKI80294.1_565_[protein=putative_ATP-dependent_RNA_helicase]_[protein_id=AKI80294.1]_[location=764545..766266]_EOS,Bomb|KU761889.1_prot_AMZ03007.1_556_[protein=putative_ATP-dependent_RNA_helicase]_[protein_id=AMZ03007.1]_[location=755153..756874]_EOS	Moum|607_695576_697207_	Monv|c4_JN885997.1_cdsid_AEX62552.1_[gene=mv_L347]_[protein=putative_ATP-dependent_RNA_helicase]_[protein_id=AEX62552.1]_[location=complement(63762..65393)]	Saud|AQN68502.1_640_[protein=D6/D11-like_helicase]_[protein_id=AQN68502.1]_[location=727637..729349]	GLTV|glt_00319_317_[gene=glt_00319]_[protein=helicase]_[protein_id=AGF85128.1]_[location=complement(298515..300227)]	Mega|YP_004894734_1_gene_mg683_protein_putative_ATP-dependent_RNA_helicase_protein_id_YP_004894734_1_location_800054_801766_EOS	CE7V|IB-c2_Courdo7_JN885991.1_cdsid_AEX61881.1_[gene=c7_R818]_[protein=putative_ATP-dependent_RNA_helicase]_[protein_id=AEX61881.1]_[location=491463..493175]	TRV1|gene7_570_aa_Rev_4470_6182	LBA1|0702_putative_ATP-dependent_RNA_helicase_org:Megavirus_LBA111_coord:[760799_762511_1_EOS	CE11|CE11_00746_738_[gene=CE11_00746]_[protein=putative_ATP-dependent_RNA_helicase]_[protein_id=AFX92772.1]_[location=775391..777103]	Powa|ANB50782.1_620_[protein=putative_ATP-dependent_RNA_helicase]_[protein_id=ANB50782.1]_[location=774083..775795]
177	7	9	0.667	508181832	NCVOG3080				NCVO|gi|508181832_|ref_|YP_008052351_1_|_hypothetical_protein_PGCG_00032_[Phaeocystis_globosa_virus],NCVO|gi|357292309_|gb_|AET73645_1_|_hypothetical_protein_PGBG_00429_[Phaeocystis_globosa_virus_14T],NCVO|gi|357289544_|gb_|AET72857_1_|_hypothetical_protein_PGAG_00403_[Phaeocystis_globosa_virus_12T]	mimC|96086_Phaglob357289544_|gb_|AET72857_1_|_hypothetical_protein_PGAG_00403_[Phaeocystis_globosa_virus_12T]	null	null	null	PG12|AET72857.1_[gene=PGAG_00403]_[protein=hypothetical_protein]_[protein_id=AET72857.1]_[location=complement(9786..10769)]	PG14|AET73645.1_[gene=PGBG_00429]_[protein=hypothetical_protein]_[protein_id=AET73645.1]_[location=28399..29382]	PG16|YP_008052351.1_32_[gene=PGCG_00032]_[protein=hypothetical_protein]_[protein_id=YP_008052351.1]_[location=28791_29774]	CEV|prot_CeV_048_48_[gene=ceV_048]_[protein=hypothetical_protein]_[protein_id=YP_009173303.1]_[location=50151..51125]_EOS	null	Klosn|4_g_Klosneuvirus_4_36_s36402_e37409_o_Rev_ann_Capsular	null	null	null	null	null	null	null	null	null	null	null	null	null	null	null	null	null	null	null	null	null	null	null	null	null	null	null
178	8	10	0.7	508181829	NCVOG4141				NCVO|gi|508181829_|ref_|YP_008052348_1_|_hypothetical_protein_PGCG_00029_[Phaeocystis_globosa_virus],NCVO|gi|357292306_|gb_|AET73642_1_|_hypothetical_protein_PGBG_00426_[Phaeocystis_globosa_virus_14T],NCVO|gi|357289548_|gb_|AET72861_1_|_hypothetical_protein_PGAG_00407_[Phaeocystis_globosa_virus_12T]	mimC|96082_Phaglob357289548_|gb_|AET72861_1_|_hypothetical_protein_PGAG_00407_[Phaeocystis_globosa_virus_12T]	null	null	null	PG12|AET72861.1_[gene=PGAG_00407]_[protein=hypothetical_protein]_[protein_id=AET72861.1]_[location=complement(13880..14833)]	PG14|AET73642.1_[gene=PGBG_00426]_[protein=hypothetical_protein]_[protein_id=AET73642.1]_[location=24310..25263]	PG16|YP_008052348.1_29_[gene=PGCG_00029]_[protein=hypothetical_protein]_[protein_id=YP_008052348.1]_[location=24701_25654]	CEV|prot_CeV_022_22_[gene=ceV_022]_[protein=MIGE-like_protein]_[protein_id=YP_009173277.1]_[location=complement(28155..29081)]_EOS	null	Klosn|3_g_Klosneuvirus_3_134_s129303_e130208_o_Rev_ann_zinc	null	Indi|15_g_Indivirus_15_2_s1774_e2712_o_Rev_ann_hypothetical	null	null	null	null	null	null	null	null	null	null	null	null	null	null	null	null	null	null	null	null	null	null	null	null	null
179	6	8	0.625	508181847	NCVOG1351	NCVOG1351			NCVO|gi|508181847_|ref_|YP_008052366_1_|_replication_factor_C_small_subunit_[Phaeocystis_globosa_virus],NCVO|gi|357292379_|gb_|AET73715_1_|_replication_factor_C_small_subunit_[Phaeocystis_globosa_virus_14T],NCVO|gi|357289584_|gb_|AET72897_1_|_replication_factor_C_small_subunit_[Phaeocystis_globosa_virus_12T]	mimC|96046_Phaglob357289584_|gb_|AET72897_1_|_replication_factor_C_small_subunit_[Phaeocystis_globosa_virus_12T]	null	null	null	PG12|AET72897.1_[gene=PGAG_00007]_[protein=replication_factor_C_small_subunit]_[protein_id=AET72897.1]_[location=56154..57071]	PG14|AET73715.1_[gene=PGBG_00007]_[protein=replication_factor_C_small_subunit]_[protein_id=AET73715.1]_[location=99437..100354]	PG16|YP_008052366.1_47_[gene=PGCG_00047]_[protein=replication_factor_C_small_subunit]_[protein_id=YP_008052366.1]_[location=55892_56809]	CEV|prot_CeV_059_59_[gene=ceV_059]_[protein=replication_factor_C_small_subunit]_[protein_id=YP_009173314.1]_[location=complement(57823..58761)]_EOS	null	null	null	null	null	null	null	null	null	null	null	null	null	null	null	null	null	null	null	null	null	null	null	null	null	null	null	null	null
180	6	8	0.625	508181851	NCVOG0037	NCVOG0037	NCVOG0037		NCVO|gi|508181851|ref|YP_008052370_1|_DNA_gyrase/DNA_topoisomerase_IV_subunit_A_[Phaeocystis_globosa_virus],NCVO|gi|357292383|gb|AET73719_1|_DNA_topoisomerase_IIB_[Phaeocystis_globosa_virus_14T],NCVO|gi|357289588|gb|AET72901_1|_DNA_topoisomerase_IIB_[Phaeocystis_globosa_virus_12T]	mimC|96042_Phaglob357289588_|gb_|AET72901_1_|_DNA_topoisomerase_IIB_[Phaeocystis_globosa_virus_12T]	null	null	null	PG12|AET72901.1_[gene=PGAG_00011]_[protein=DNA_topoisomerase_IIB]_[protein_id=AET72901.1]_[location=complement(59273..62734)]	PG14|AET73719.1_[gene=PGBG_00011]_[protein=DNA_topoisomerase_IIB]_[protein_id=AET73719.1]_[location=complement(102556..106017)]	PG16|YP_008052370.1_51_[gene=PGCG_00051]_[protein=DNA_gyrase/DNA_topoisomerase_IV_subunit_A]_[protein_id=YP_008052370.1]_[location=complement(59011_62472)]	CEV|prot_CeV_072_72_[gene=ceV_072]_[protein=DNA_topoisomerase_II]_[protein_id=YP_009173327.1]_[location=65782..69195]_EOS	null	null	null	null	null	null	null	null	null	null	null	null	null	null	null	null	null	null	null	null	null	null	null	null	null	null	null	null	null
181	8	12	0.108	508181860	NCVOG4158				NCVO|gi|508181860_|ref_|YP_008052379_1_|_HNH_endonuclease_[Phaeocystis_globosa_virus],NCVO|gi|357292392_|gb_|AET73728_1_|_hypothetical_protein_PGBG_00020_[Phaeocystis_globosa_virus_14T],NCVO|gi|357289596_|gb_|AET72909_1_|_hypothetical_protein_PGAG_00019_[Phaeocystis_globosa_virus_12T],NCVO|gi|350611239_|gb_|AEQ32683_1_|_putative_intron_encoded_HNH_endonuclease_[Megavirus_chiliensis]	mimC|43000_Megavir350611239_|gb_|AEQ32683_1_|_putative_intron_encoded_HNH_endonuclease_[Megavirus_chiliensis],mimC|96034_Phaglob357289596_|gb_|AET72909_1_|_hypothetical_protein_PGAG_00019_[Phaeocystis_globosa_virus_12T]	null	null	null	PG12|AET72909.1_[gene=PGAG_00019]_[protein=hypothetical_protein]_[protein_id=AET72909.1]_[location=complement(84972..85604)]	PG14|AET73728.1_[gene=PGBG_00020]_[protein=hypothetical_protein]_[protein_id=AET73728.1]_[location=complement(128255..128887)]	PG16|YP_008052379.1_60_[gene=PGCG_00060]_[protein=HNH_endonuclease]_[protein_id=YP_008052379.1]_[location=complement(84710_85342)]	null	null	Klosn|1_270_s295413_e296450_o_Rev_ann_HNH	null	null	null	null	null	null	null	null	null	null	null	null	null	null	null	null	null	null	null	null	null	null	null	TRV1|gene357_306_aa_For_448226_449146	null	CE11|CE11_00350_345_[gene=CE11_00350]_[protein=putative_intron_encoded_HNH_endonuclease]_[protein_id=AFX92378.1]_[location=complement(334624..335544)]	null
182	5	7	0.571	508181865	NCVOG0249	NCVOG0249	NCVOG0249	NCVOG0249	NCVO|gi|508181865|ref|YP_008052384_1|_VV_A32-like_packaging_ATPase_[Phaeocystis_globosa_virus],NCVO|gi|357292397|gb|AET73733_1|_hypothetical_protein_PGBG_00025_[Phaeocystis_globosa_virus_14T],NCVO|gi|357289601|gb|AET72914_1|_hypothetical_protein_PGAG_00024_[Phaeocystis_globosa_virus_12T]	mimC|96029_Phaglob357289601_|gb_|AET72914_1_|_hypothetical_protein_PGAG_00024_[Phaeocystis_globosa_virus_12T]	null	null	null	PG12|AET72914.1_[gene=PGAG_00024]_[protein=hypothetical_protein]_[protein_id=AET72914.1]_[location=90271..91104]	PG14|AET73733.1_[gene=PGBG_00025]_[protein=hypothetical_protein]_[protein_id=AET73733.1]_[location=133554..134387]	PG16|YP_008052384.1_65_[gene=PGCG_00065]_[protein=VV_A32-like_packaging_ATPase]_[protein_id=YP_008052384.1]_[location=90009_90842]	null	null	null	null	null	null	null	null	null	null	null	null	null	null	null	null	null	null	null	null	null	null	null	null	null	null	null	null	null	null
183	6	8	0.625	508181869	NCVOG4163				NCVO|gi|508181869_|ref_|YP_008052388_1_|_GIY-YIG_superfamily_protein_[Phaeocystis_globosa_virus],NCVO|gi|357292401_|gb_|AET73737_1_|_hypothetical_protein_PGBG_00029_[Phaeocystis_globosa_virus_14T],NCVO|gi|357289605_|gb_|AET72918_1_|_hypothetical_protein_PGAG_00028_[Phaeocystis_globosa_virus_12T]	mimC|96025_Phaglob357289605_|gb_|AET72918_1_|_hypothetical_protein_PGAG_00028_[Phaeocystis_globosa_virus_12T]	null	null	null	PG12|AET72918.1_[gene=PGAG_00028]_[protein=hypothetical_protein]_[protein_id=AET72918.1]_[location=92889..93539]	PG14|AET73737.1_[gene=PGBG_00029]_[protein=hypothetical_protein]_[protein_id=AET73737.1]_[location=136173..136823]	PG16|YP_008052388.1_69_[gene=PGCG_00069]_[protein=GIY-YIG_superfamily_protein]_[protein_id=YP_008052388.1]_[location=92628_93278]	null	null	Klosn|2_g_Klosneuvirus_2_191_s215352_e216674_o_Fwd_ann_hypothetical	null	null	null	null	null	null	null	null	null	null	null	null	null	null	null	null	null	null	null	null	null	null	null	null	null	null	null
184	4	4	1	357289616					NCVO|gi|357289616_|gb_|AET72929_1_|_polynucleotide_kinase-3_-phosphatase_[Phaeocystis_globosa_virus_12T]	null	null	null	null	PG12|AET72929.1_[gene=PGAG_00039]_[protein=polynucleotide_kinase_3'_phosphatase]_[protein_id=AET72929.1]_[location=102766..103713]	PG14|AET73747.1_[gene=PGBG_00039]_[protein=polynucleotide_kinase-3_-phosphatase]_[protein_id=AET73747.1]_[location=146048..146995]	PG16|YP_008052398.1_79_[gene=PGCG_00079]_[protein=polynucleotide_kinase-3_-phosphatase]_[protein_id=YP_008052398.1]_[location=102506_103453]	null	null	null	null	null	null	null	null	null	null	null	null	null	null	null	null	null	null	null	null	null	null	null	null	null	null	null	null	null	null
185	24	29	0.334	351737621					NCVO|gi|351737621_|gb_|AEQ60656_1_|_Polynucleotide_phosphatase/kinase_[Acanthamoeba_castellanii_mamavirus],NCVO|gi|311977856_|ref_|YP_003986976_1_|_putative_bifunctional_polynucleotide_phosphatase/kinase_[Acanthamoeba_polyphaga_mimivirus],NCVO|gi|350611455_|gb_|AEQ32899_1_|_putative_bifunctional_polynucleotide_phosphatase/kinase_[Megavirus_chiliensis]	mimC|53664_Mimivir311977856_|ref_|YP_003986976_1_|_putative_bifunctional_polynucleotide_phosphatase/kinase_[Acanthamoeba_polyphaga_mimivirus],mimC|21409_Mamavir351737621_|gb_|AEQ60656_1_|_Polynucleotide_phosphatase/kinase_[Acanthamoeba_castellanii_mamavirus],mimC|42809_Megavir350611455_|gb_|AEQ32899_1_|_putative_bifunctional_polynucleotide_phosphatase/kinase_[Megavirus_chiliensis]	null	null	null	null	null	null	null	null	Klosn|1_108_s128233_e129339_o_Fwd_ann_Polynucleotide	Cato|2_g_Catovirus_2_314_s361611_e362693_o_Fwd_ann_Polynucleotide	Indi|1_37_s40352_e41425_o_Fwd_ann_Polynucleotide	Hoko|2_g_Hokovirus_2_174_s207136_e208173_o_Rev_ann_Polynucleotide	null	Tpnv|L774_s898648_e_899853_o_Rev_ann_ID_L774_mg415_gene_product_EOS	TDPO|816_816_undefined_product_910555_911760_reverse_MW_46564_annot_hypothetical_protein_EOS	Mimi|YP_003986976_1_[gene=L469]_[protein=putative_bifunctional_polynucleotide_phosphatase/kinase]_[protein_id=YP_003986976_1]_[location=complement(614785__616050)]	MAMA|L555_complement_623804_625015_Polynucleotide_phosphatasekinase_EOS	Shir|BAV62561.1_507_[protein=putative_bifunctional_polynucleotide_phosphatase/kinase]_[protein_id=BAV62561.1]_[location=complement(618016..619281)]	LTLV|LTV_AFYC01000005.1_prot_EJN40903.1_280_[gene=L399]_[protein=polynucleotide_phosphatase/kinase]_[protein_id=EJN40903.1]_[location=complement(417078..418343)]	null	Niem|KT599914.1_prot_ALR84059.1_515_[protein=putative_bifunctional_polynucleotide_phosphatase/kinase]_[protein_id=ALR84059.1]_[location=complement(674115..675380)]	TRV2|269_403_aa_Rev_379654_380865	Kroo|AKI79240.1_480_[protein=polynucleotide_phosphatase/kinase]_[protein_id=AKI79240.1]_[location=complement(604022..605233)]	Hiru|HIRU_S484_484_[gene=HIRU_S484]_[protein=polynucleotide_phosphatase/kinase]_[protein_id=AHA45390.1]_[location=565846..567057]	Kasa|BAV61573.1_507_[protein=putative_bifunctional_polynucleotide_phosphatase/kinase]_[protein_id=BAV61573.1]_[location=complement(618166_619431)]	Bomb|KU761889.1_prot_AMZ02913.1_462_[protein=putative_bifunctional_polynucleotide_phosphatase/kinase]_[protein_id=AMZ02913.1]_[location=complement(616450..617661)]_EOS,Bomb|KM982402.1_prot_AKI80202.1_473_[protein=putative_bifunctional_polynucleotide_phosphatase/kinase]_[protein_id=AKI80202.1]_[location=complement(626472..627683)]_EOS	null	null	null	null	Mega|YP_004894466_1_gene_mg415_protein_putative_bifunctional_polynucleotide_phosphatase/kinase_protein_id_YP_004894466_1_location_448218_449429_EOS	CE7V|IB-c2_Courdo7_JN885991.1_cdsid_AEX61543.1_[gene=c7_R480]_[protein=putative_bifunctional_polynucleotide_phosphatase_kinase]_[protein_id=AEX61543.1]_[location=154867..156069]	TRV1|gene285_400_aa_Rev_347363_348565	LBA1|0398_putative_bifunctional_polynucleotide_phosphatase/kinase_org:Megavirus_LBA111_coord:[414937_416139_1_EOS	CE11|CE11_00433_426_[gene=CE11_00433]_[protein=putative_bifunctional_polynucleotide_phosphatase/kinase]_[protein_id=AFX92460.1]_[location=434808..436010]	Powa|ANB50528.1_366_[protein=hypothetical_protein]_[protein_id=ANB50528.1]_[location=434033..435235]
186	7	9	0.667	508181884	NCVOG4170				NCVO|gi|508181884_|ref_|YP_008052403_1_|_GMP_reductase_[Phaeocystis_globosa_virus],NCVO|gi|357292416_|gb_|AET73752_1_|_guanosine_monophosphate_reductase_2_[Phaeocystis_globosa_virus_14T],NCVO|gi|357289621_|gb_|AET72934_1_|_guanosine_monophosphate_reductase_2_[Phaeocystis_globosa_virus_12T]	mimC|96009_Phaglob357289621_|gb_|AET72934_1_|_guanosine_monophosphate_reductase_2_[Phaeocystis_globosa_virus_12T]	null	null	null	PG12|AET72934.1_[gene=PGAG_00044]_[protein=guanosine_monophosphate_reductase_2]_[protein_id=AET72934.1]_[location=complement(106944..107996)]	PG14|AET73752.1_[gene=PGBG_00044]_[protein=guanosine_monophosphate_reductase_2]_[protein_id=AET73752.1]_[location=complement(150226..151278)]	PG16|YP_008052403.1_84_[gene=PGCG_00084]_[protein=GMP_reductase]_[protein_id=YP_008052403.1]_[location=complement(106684_107736)]	CEV|prot_CeV_140_140_[gene=ceV_140]_[protein=guanosine_5_-monophosphate_oxidoreductase/_ou_inosine_monophosphate_dehydrogenase]_[protein_id=YP_009173395.1]_[location=complement(130421..131440)]_EOS	null	Klosn|1_50_s64097_e65530_o_Fwd_ann_IMP	null	null	null	null	null	null	null	null	null	null	null	null	null	null	null	null	null	null	null	null	null	null	null	null	null	null	null
187	6	8	0.625	508181888	NCVOG0651				NCVO|gi|508181888_|ref_|YP_008052407_1_|_eukaryotic_initiation_factor_4E_family_protein_[Phaeocystis_globosa_virus],NCVO|gi|357292420_|gb_|AET73756_1_|_hypothetical_protein_PGBG_00048_[Phaeocystis_globosa_virus_14T],NCVO|gi|357289625_|gb_|AET72938_1_|_hypothetical_protein_PGAG_00048_[Phaeocystis_globosa_virus_12T]	mimC|96005_Phaglob357289625_|gb_|AET72938_1_|_hypothetical_protein_PGAG_00048_[Phaeocystis_globosa_virus_12T]	null	null	null	PG12|AET72938.1_[gene=PGAG_00048]_[protein=hypothetical_protein]_[protein_id=AET72938.1]_[location=111490..112101]	PG14|AET73756.1_[gene=PGBG_00048]_[protein=hypothetical_protein]_[protein_id=AET73756.1]_[location=154772..155383]	PG16|YP_008052407.1_88_[gene=PGCG_00088]_[protein=eukaryotic_initiation_factor_4E_family_protein]_[protein_id=YP_008052407.1]_[location=111230_111841]	CEV|prot_CeV_067_67_[gene=ceV_067]_[protein=eukaryotic_initiation_factor_4E]_[protein_id=YP_009173322.1]_[location=63410..63931]_EOS	null	null	null	null	null	null	null	null	null	null	null	null	null	null	null	null	null	null	null	null	null	null	null	null	null	null	null	null	null
188	7	7	1	310831209	NCVOG0651				NCVO|gi|310831209_|ref_|YP_003969852_1_|_putative_eIF-4E_[Cafeteria_roenbergensis_virus_BV-PW1]	mimC|10325_Cafro310831209_|ref_|YP_003969852_1_|_putative_eIF-4E_[Cafeteria_roenbergensis_virus_BV-PW1]	null	null	null	null	null	null	null	null	Klosn|1_194_s210264_e210905_o_Rev_ann_translation	Cato|Catovirus_1_1074_s1119674_e1120537_o_Fwd_ann_translation	Indi|1_75_s86742_e87257_o_Rev_ann_translation	Hoko|3_g_Hokovirus_3_272_s381809_e382348_o_Fwd_ann_translation	Crov|YP_003969852.1_[gene=crov220]_[protein=putative_eIF-4E]_[protein_id=YP_003969852.1]_[location=complement(242023..242514)]_EOS	null	null	null	null	null	null	null	null	null	null	null	null	null	null	null	null	null	null	null	null	null	null	null
189	5	7	0.571	508181907	NCVOG0276	NCVOG0276	NCVOG0276		NCVO|gi|508181907|ref|YP_008052426_1|_ribonucleoside-diphosphate_reductase_small_subunit_[Phaeocystis_globosa_virus],NCVO|gi|357292439|gb|AET73775_1|_ribonucleoside-diphosphate_reductase_small_subunit_[Phaeocystis_globosa_virus_14T],NCVO|gi|357289644|gb|AET72957_1|_ribonucleoside-diphosphate_reductase_small_subunit_[Phaeocystis_globosa_virus_12T]	mimC|95986_Phaglob357289644_|gb_|AET72957_1_|_ribonucleoside-diphosphate_reductase_small_subunit_[Phaeocystis_globosa_virus_12T]	null	null	null	PG12|AET72957.1_[gene=PGAG_00067]_[protein=ribonucleoside_diphosphate_reductase_small_subunit]_[protein_id=AET72957.1]_[location=133287..134264]	PG14|AET73775.1_[gene=PGBG_00067]_[protein=ribonucleoside-diphosphate_reductase_small_subunit]_[protein_id=AET73775.1]_[location=176569..177546]	PG16|YP_008052426.1_107_[gene=PGCG_00107]_[protein=ribonucleoside-diphosphate_reductase_small_subunit]_[protein_id=YP_008052426.1]_[location=133028_134005]	null	null	null	null	null	null	null	null	null	null	null	null	null	null	null	null	null	null	null	null	null	null	null	null	null	null	null	null	null	null
190	6	8	0.625	508181913	NCVOG1127	NCVOG1127	NCVOG1127		NCVO|gi|508181913|ref|YP_008052432_1|_transcription_initiation_factor_IIB_[Phaeocystis_globosa_virus],NCVO|gi|357292445|gb|AET73781_1|_transcription_initiation_factor_IIB_[Phaeocystis_globosa_virus_14T],NCVO|gi|357289650|gb|AET72963_1|_transcription_initiation_factor_IIB_[Phaeocystis_globosa_virus_12T]	mimC|95980_Phaglob357289650_|gb_|AET72963_1_|_transcription_initiation_factor_IIB_[Phaeocystis_globosa_virus_12T]	null	null	null	PG12|AET72963.1_[gene=PGAG_00073]_[protein=transcription_initiation_factor_IIB]_[protein_id=AET72963.1]_[location=complement(140100..141269)]	PG14|AET73781.1_[gene=PGBG_00073]_[protein=transcription_initiation_factor_IIB]_[protein_id=AET73781.1]_[location=complement(183382..184551)]	PG16|YP_008052432.1_113_[gene=PGCG_00113]_[protein=transcription_initiation_factor_IIB]_[protein_id=YP_008052432.1]_[location=complement(139841_141010)]	CEV|prot_CeV_209_209_[gene=ceV_209]_[protein=transcription_initiation_factor_TFIIIB]_[protein_id=YP_009173464.1]_[location=complement(191423..192481)]_EOS	null	null	null	null	null	null	null	null	null	null	null	null	null	null	null	null	null	null	null	null	null	null	null	null	null	null	null	null	null
191	5	7	0.571	508181917	NCVOG0245	NCVOG0245			NCVO|gi|508181917_|ref_|YP_008052436_1_|_patatin-like_phospholipase_[Phaeocystis_globosa_virus],NCVO|gi|357292449_|gb_|AET73785_1_|_hypothetical_protein_PGBG_00077_[Phaeocystis_globosa_virus_14T],NCVO|gi|357289654_|gb_|AET72967_1_|_hypothetical_protein_PGAG_00077_[Phaeocystis_globosa_virus_12T]	mimC|95976_Phaglob357289654_|gb_|AET72967_1_|_hypothetical_protein_PGAG_00077_[Phaeocystis_globosa_virus_12T]	null	null	null	PG12|AET72967.1_[gene=PGAG_00077]_[protein=hypothetical_protein]_[protein_id=AET72967.1]_[location=144697..145755]	PG14|AET73785.1_[gene=PGBG_00077]_[protein=hypothetical_protein]_[protein_id=AET73785.1]_[location=187978..189036]	PG16|YP_008052436.1_117_[gene=PGCG_00117]_[protein=patatin-like_phospholipase]_[protein_id=YP_008052436.1]_[location=144438_145496]	null	null	null	null	null	null	null	null	null	null	null	null	null	null	null	null	null	null	null	null	null	null	null	null	null	null	null	null	null	null
192	27	34	0.194	441432533					NCVO|gi|441432533_|ref_|YP_007354575_1_|_patatin-like_phospholipase_[Acanthamoeba_polyphaga_moumouvirus],NCVO|gi|351737734_|gb_|AEQ60769_1_|_Pat_ExoU_VipD-like_protein_[Acanthamoeba_castellanii_mamavirus],NCVO|gi|311977966_|ref_|YP_003987086_1_|_putative_patatin-like_phospholipase_[Acanthamoeba_polyphaga_mimivirus],NCVO|gi|350611643_|gb_|AEQ33087_1_|_putative_patatin-like_phospholipase_[Megavirus…	mimC|53557_Mimivir311977966_|ref_|YP_003987086_1_|_putative_patatin-like_phospholipase_[Acanthamoeba_polyphaga_mimivirus],mimC|21299_Mamavir351737734_|gb_|AEQ60769_1_|_Pat_ExoU_VipD-like_protein_[Acanthamoeba_castellanii_mamavirus],mimC|64599_Moumou_gene_587_|_patatin-like_phospholipase,mimC|42656_Megavir350611643_|gb_|AEQ33087_1_|_putative_patatin-like_phospholipase_[Megavirus_chiliensis]	null	null	null	null	null	null	CEV|prot_CeV_212_212_[gene=ceV_212]_[protein=patatin-like_phospholipase]_[protein_id=YP_009173467.1]_[location=194930..195799]_EOS	null	Klosn|5_g_Klosneuvirus_5_22_s24716_e25891_o_Rev_ann_Patatin-like	null	null	null	null	Tpnv|L221_s219413_e_220561_o_Rev_ann_ID_L221_putative_patatin-like_phospholipase_EOS	TDPO|231_231_undefined_product_223704_224750_reverse_MW_39557_annot_putative_patatin-like_phospholipase_EOS	Mimi|YP_003987086_1_[gene=R571]_[protein=putative_patatin-like_phospholipase]_[protein_id=YP_003987086_1]_[location=763042__763935]	MAMA|R673_773219_774112_Pat_ExoU_VipD_like_cd07207_EOS	Shir|BAV62673.1_619_[protein=putative_patatin-like_phospholipase]_[protein_id=BAV62673.1]_[location=766273..767166]	LTLV|LTV_AFYC01000005.1_prot_EJN40997.1_374_[gene=R494]_[protein=patatin-like_phospholipase]_[protein_id=EJN40997.1]_[location=566472..567365]	Samb|KF959826.1_cdsid_AHJ40222.1_[protein=putative_patatin-like_phospholipase]_[protein_id=AHJ40222.1]_[location=780854..781747]	Niem|KT599914.1_prot_ALR84159.1_615_[protein=putative_patatin-like_phospholipase]_[protein_id=ALR84159.1]_[location=822372..823265]	TRV2|373_297_aa_For_529206_530099	Kroo|AKI79348.1_588_[protein=VipD-like_protein]_[protein_id=AKI79348.1]_[location=752174..753067]	Hiru|HIRU_S372_372_[gene=HIRU_S372]_[protein=Pat_ExoU_VipD-like_protein]_[protein_id=AHA45278.1]_[location=complement(417901..418794)]	Kasa|BAV61685.1_619_[protein=putative_patatin-like_phospholipase]_[protein_id=BAV61685.1]_[location=766423_767316]	Bomb|KU761889.1_prot_AMZ03014.1_563_[protein=putative_patatin-like_phospholipase]_[protein_id=AMZ03014.1]_[location=764707..765600]_EOS,Bomb|KM982402.1_prot_AKI80301.1_572_[protein=VipD-like_protein/lysophospholipase-like_protein]_[protein_id=AKI80301.1]_[location=775305..776189]_EOS	Moum|618_707654_708514_	Monv|c4_JN885997.1_cdsid_AEX62541.1_[gene=mv_L336]_[protein=putative_patatin-like_phospholipase]_[protein_id=AEX62541.1]_[location=complement(52250..53110)]	Saud|AQN68512.1_650_[protein=patatin-like_phospholipase]_[protein_id=AQN68512.1]_[location=739749..740609]	GLTV|glt_00305_303_[gene=glt_00305]_[protein=phospholipase]_[protein_id=AGF85114.1]_[location=complement(284171..285034)]	Mega|YP_004894744_1_gene_mg693_protein_putative_patatin-like_phospholipase_protein_id_YP_004894744_1_location_811901_812761_EOS	CE7V|IB-c2_Courdo7_JN885991.1_cdsid_AEX61892.1_[gene=c7_R829]_[protein=putative_patatin-like_phospholipase]_[protein_id=AEX61892.1]_[location=503237..504097]	TRV1|gene763_286_aa_Rev_25898_26758	LBA1|0712_putative_patatin-like_phospholipase_org:Megavirus_LBA111_coord:[772636_773496_1_EOS	CE11|CE11_00757_749_[gene=CE11_00757]_[protein=putative_patatin-like_phospholipase]_[protein_id=AFX92783.1]_[location=787229..788089]	Powa|ANB50791.1_629_[protein=hypothetical_protein]_[protein_id=ANB50791.1]_[location=785713..786573]
193	4	6	0.5	508181919	NCVOG0052	NCVOG0052	NCVOG0052		NCVO|gi|508181919|ref|YP_008052438_1|_Erv_family_thiol_oxidoreductase_[Phaeocystis_globosa_virus],NCVO|gi|357292451|gb|AET73787_1|_hypothetical_protein_PGBG_00079_[Phaeocystis_globosa_virus_14T],NCVO|gi|357289656|gb|AET72969_1|_hypothetical_protein_PGAG_00079_[Phaeocystis_globosa_virus_12T]	mimC|95974_Phaglob357289656_|gb_|AET72969_1_|_hypothetical_protein_PGAG_00079_[Phaeocystis_globosa_virus_12T]	null	null	null	PG12|AET72969.1_[gene=PGAG_00079]_[protein=hypothetical_protein]_[protein_id=AET72969.1]_[location=146311..146880]	PG14|AET73787.1_[gene=PGBG_00079]_[protein=hypothetical_protein]_[protein_id=AET73787.1]_[location=189592..190161]	null	null	null	null	null	null	null	null	null	null	null	null	null	null	null	null	null	null	null	null	null	null	null	null	null	null	null	null	null	null	null
194	5	7	0.571	508181927	NCVOG1353	NCVOG1353	NCVOG1353		NCVO|gi|508181927|ref|YP_008052446_1|_ribonucleoside-diphosphate_reductase_large_subunit_[Phaeocystis_globosa_virus],NCVO|gi|357292461|gb|AET73797_1|_ribonucleoside-diphosphate_reductase_[Phaeocystis_globosa_virus_14T],NCVO|gi|357289663|gb|AET72976_1|_ribonucleoside-diphosphate_reductase_[Phaeocystis_globosa_virus_12T]	mimC|95967_Phaglob357289663_|gb_|AET72976_1_|_ribonucleoside-diphosphate_reductase_[Phaeocystis_globosa_virus_12T]	null	null	null	PG12|AET72976.1_[gene=PGAG_00087]_[protein=ribonucleoside_diphosphate_reductase]_[protein_id=AET72976.1]_[location=complement(154678..157185)]	PG14|AET73797.1_[gene=PGBG_00089]_[protein=ribonucleoside-diphosphate_reductase]_[protein_id=AET73797.1]_[location=complement(197958..200465)]	PG16|YP_008052446.1_127_[gene=PGCG_00127]_[protein=ribonucleoside-diphosphate_reductase_large_subunit]_[protein_id=YP_008052446.1]_[location=complement(154421_156955)]	null	null	null	null	null	null	null	null	null	null	null	null	null	null	null	null	null	null	null	null	null	null	null	null	null	null	null	null	null	null
195	5	7	0.571	508181930	NCVOG1352	NCVOG1352			NCVO|gi|508181930_|ref_|YP_008052449_1_|_ribonuclease_H_[Phaeocystis_globosa_virus],NCVO|gi|357292464_|gb_|AET73800_1_|_hypothetical_protein_PGBG_00092_[Phaeocystis_globosa_virus_14T],NCVO|gi|357289666_|gb_|AET72979_1_|_ribonuclease_H_[Phaeocystis_globosa_virus_12T]	mimC|95964_Phaglob357289666_|gb_|AET72979_1_|_ribonuclease_H_[Phaeocystis_globosa_virus_12T]	null	null	null	PG12|AET72979.1_[gene=PGAG_00090]_[protein=ribonuclease_H]_[protein_id=AET72979.1]_[location=complement(159237..159899)]	PG14|AET73800.1_[gene=PGBG_00092]_[protein=hypothetical_protein]_[protein_id=AET73800.1]_[location=complement(202517..203179)]	PG16|YP_008052449.1_130_[gene=PGCG_00130]_[protein=ribonuclease_H]_[protein_id=YP_008052449.1]_[location=complement(158980_159642)]	null	null	null	null	null	null	null	null	null	null	null	null	null	null	null	null	null	null	null	null	null	null	null	null	null	null	null	null	null	null
196	5	7	0.571	508181934	NCVOG1137	NCVOG1137			NCVO|gi|508181934_|ref_|YP_008052453_1_|_hypothetical_protein_PGCG_00134_[Phaeocystis_globosa_virus],NCVO|gi|357292468_|gb_|AET73804_1_|_hypothetical_protein_PGBG_00096_[Phaeocystis_globosa_virus_14T],NCVO|gi|357289670_|gb_|AET72983_1_|_hypothetical_protein_PGAG_00094_[Phaeocystis_globosa_virus_12T]	mimC|95960_Phaglob357289670_|gb_|AET72983_1_|_hypothetical_protein_PGAG_00094_[Phaeocystis_globosa_virus_12T]	null	null	null	PG12|AET72983.1_[gene=PGAG_00094]_[protein=hypothetical_protein]_[protein_id=AET72983.1]_[location=161956..162561]	PG14|AET73804.1_[gene=PGBG_00096]_[protein=hypothetical_protein]_[protein_id=AET73804.1]_[location=205236..205841]	PG16|YP_008052453.1_134_[gene=PGCG_00134]_[protein=hypothetical_protein]_[protein_id=YP_008052453.1]_[location=161699_162304]	null	null	null	null	null	null	null	null	null	null	null	null	null	null	null	null	null	null	null	null	null	null	null	null	null	null	null	null	null	null
197	8	17	0.141	508182016	NCVOG3063				NCVO|gi|508182016_|ref_|YP_008052535_1_|_transposase_[Phaeocystis_globosa_virus],NCVO|gi|357292552_|gb_|AET73888_1_|_hypothetical_protein_PGBG_00180_[Phaeocystis_globosa_virus_14T],NCVO|gi|357289752_|gb_|AET73065_1_|_hypothetical_protein_PGAG_00176_[Phaeocystis_globosa_virus_12T],NCVO|gi|508181937_|ref_|YP_008052456_1_|_transposase_[Phaeocystis_globosa_virus],NCVO|gi|357292471_|gb_|AET73807_1_|_h…	mimC|95878_Phaglob357289752_|gb_|AET73065_1_|_hypothetical_protein_PGAG_00176_[Phaeocystis_globosa_virus_12T],mimC|95957_Phaglob357289673_|gb_|AET72986_1_|_hypothetical_protein_PGAG_00097_[Phaeocystis_globosa_virus_12T]	null	null	null	PG12|AET72986.1_[gene=PGAG_00097]_[protein=hypothetical_protein]_[protein_id=AET72986.1]_[location=165011..166024],PG12|AET73065.1_[gene=PGAG_00176]_[protein=hypothetical_protein]_[protein_id=AET73065.1]_[location=242142..243155]	PG14|AET73807.1_[gene=PGBG_00099]_[protein=hypothetical_protein]_[protein_id=AET73807.1]_[location=208291..209304],PG14|AET73888.1_[gene=PGBG_00180]_[protein=hypothetical_protein]_[protein_id=AET73888.1]_[location=285366..286379]	PG16|YP_008052456.1_137_[gene=PGCG_00137]_[protein=transposase]_[protein_id=YP_008052456.1]_[location=164754_165767],PG16|YP_008052535.1_216_[gene=PGCG_00217]_[protein=transposase]_[protein_id=YP_008052535.1]_[location=241836_242849]	null	null	Klosn|6_g_Klosneuvirus_6_50_s39327_e40361_o_Fwd_ann_Transposase_cog_COG3415_ncvog_NCVOG3063_mimiCOG_mimiCOG11063_pfam_pfam13358__EOS	null	Indi|2_g_Indivirus_2_125_s142326_e143357_o_Fwd_ann_hypothetical	Hoko|2_g_Hokovirus_2_63_s65821_e66837_o_Fwd_ann_Transposase_cog_COG3415_ncvog_NCVOG3063_mimiCOG_mimiCOG11063_pfam_pfam13358__EOS	null	null	null	null	null	null	null	null	null	null	null	null	null	null	null	null	null	null	null	null	null	null	null	null
198	7	9	0.667	508181978	NCVOG1114	NCVOG1114			NCVO|gi|508181978_|ref_|YP_008052497_1_|_hypothetical_protein_PGCG_00179_[Phaeocystis_globosa_virus],NCVO|gi|357292514_|gb_|AET73850_1_|_hypothetical_protein_PGBG_00142_[Phaeocystis_globosa_virus_14T],NCVO|gi|357289714_|gb_|AET73027_1_|_hypothetical_protein_PGAG_00138_[Phaeocystis_globosa_virus_12T]	mimC|95916_Phaglob357289714_|gb_|AET73027_1_|_hypothetical_protein_PGAG_00138_[Phaeocystis_globosa_virus_12T]	null	YLMV|YP_009174089.1_52_[gene=AR680_gp052]_[protein=hypothetical_protein]_[protein_id=YP_009174089.1]_[location=complement(33564..34148)]	null	PG12|AET73027.1_[gene=PGAG_00138]_[protein=hypothetical_protein]_[protein_id=AET73027.1]_[location=201387..201935]	PG14|AET73850.1_[gene=PGBG_00142]_[protein=hypothetical_protein]_[protein_id=AET73850.1]_[location=244664..245212]	PG16|YP_008052497.1_178_[gene=PGCG_00179]_[protein=hypothetical_protein]_[protein_id=YP_008052497.1]_[location=201131_201679]	CEV|prot_CeV_108_108_[gene=ceV_108]_[protein=hypothetical_protein]_[protein_id=YP_009173363.1]_[location=106052..106606]_EOS	null	null	null	null	null	null	null	null	null	null	null	null	null	null	null	null	null	null	null	null	null	null	null	null	null	null	null	null	null
199	9	12	0.22	508181981	NCVOG4219				NCVO|gi|508181981_|ref_|YP_008052500_1_|_hypothetical_protein_PGCG_00182_[Phaeocystis_globosa_virus],NCVO|gi|357292517_|gb_|AET73853_1_|_hypothetical_protein_PGBG_00145_[Phaeocystis_globosa_virus_14T],NCVO|gi|357289717_|gb_|AET73030_1_|_hypothetical_protein_PGAG_00141_[Phaeocystis_globosa_virus_12T],NCVO|gi|516306317_|gb_|AGO85896_1_|_2OG-Fe(II)_oxygenase_superfamily_[Pandoravirus_salinus]	mimC|95913_Phaglob357289717_|gb_|AET73030_1_|_hypothetical_protein_PGAG_00141_[Phaeocystis_globosa_virus_12T]	null	null	null	PG12|AET73030.1_[gene=PGAG_00141]_[protein=hypothetical_protein]_[protein_id=AET73030.1]_[location=203949..204869]	PG14|AET73853.1_[gene=PGBG_00145]_[protein=hypothetical_protein]_[protein_id=AET73853.1]_[location=247226..248146]	PG16|YP_008052500.1_181_[gene=PGCG_00182]_[protein=hypothetical_protein]_[protein_id=YP_008052500.1]_[location=203693_204613]	CEV|prot_CeV_351_351_[gene=ceV_351]_[protein=Phytanoyl-CoA_dioxygenase]_[protein_id=YP_009173606.1]_[location=331580..332440]_EOS	null	Klosn|6_g_Klosneuvirus_6_37_s29423_e30463_o_Fwd_ann_2OG-Fe(II)	null	null	null	null	Tpnv|R120_s117059_e_118243_o_Fwd_ann_ID_R120_hypothetical_protein_PTSG_06648_EOS	TDPO|123_123_undefined_product_119479_120666_forward_MW_46243_annot_hypothetical_protein_EOS	null	null	null	null	null	null	null	null	null	null	null	null	null	null	null	null	null	null	null	null	null
200	5	7	0.571	508181995	NCVOG0272	NCVOG0272	NCVOG0272		NCVO|gi|508181995|ref|YP_008052514_1|_transcription_elongation_factor_TFIIS_C_domain-containing_protein_[Phaeocystis_globosa_virus],NCVO|gi|357292531|gb|AET73867_1|_transcription_elongation_factor_A_1_[Phaeocystis_globosa_virus_14T],NCVO|gi|357289731|gb|AET73044_1|_transcription_elongation_factor_A_[Phaeocystis_globosa_virus_12T]	mimC|95899_Phaglob357289731_|gb_|AET73044_1_|_transcription_elongation_factor_A_[Phaeocystis_globosa_virus_12T]	null	null	null	PG12|AET73044.1_[gene=PGAG_00155]_[protein=transcription_elongation_factor_A]_[protein_id=AET73044.1]_[location=219708..220229]	PG14|AET73867.1_[gene=PGBG_00159]_[protein=transcription_elongation_factor_A_1]_[protein_id=AET73867.1]_[location=262985..263506]	PG16|YP_008052514.1_195_[gene=PGCG_00196]_[protein=transcription_elongation_factor_TFIIS_C_domain-containing_protein]_[protein_id=YP_008052514.1]_[location=219455_219976]	null	null	null	null	null	null	null	null	null	null	null	null	null	null	null	null	null	null	null	null	null	null	null	null	null	null	null	null	null	null
201	7	7	0.143	310831483	NCVOG0329	NCVOG0329	NCVOG0329		NCVO|gi|310831483|ref|YP_003970126_1|_putative_ubiquitin-conjugating_enzyme_E2_[Cafeteria_roenbergensis_virus_BV-PW1]	mimC|10051_Cafro310831483_|ref_|YP_003970126_1_|_putative_ubiquitin-conjugating_enzyme_E2_[Cafeteria_roenbergensis_virus_BV-PW1]	null	null	null	PG12|AET73047.1_[gene=PGAG_00158]_[protein=ubiquitin_conjugating_enzyme]_[protein_id=AET73047.1]_[location=complement(221423..222211)]	PG14|AET73870.1_[gene=PGBG_00162]_[protein=ubiquitin-conjugating_enzyme]_[protein_id=AET73870.1]_[location=complement(264700..265488)]	PG16|YP_008052517.1_198_[gene=PGCG_00199]_[protein=ubiquitin-conjugating_enzyme_E2]_[protein_id=YP_008052517.1]_[location=complement(221170_221958)]	null	null	null	null	null	null	Crov|YP_003970126.1_[gene=crov493]_[protein=putative_ubiquitin-conjugating_enzyme_E2]_[protein_id=YP_003970126.1]_[location=complement(542261..542971)]_EOS	null	null	null	null	null	null	null	null	null	null	null	null	null	null	null	null	GLTV|glt_00363_361_[gene=glt_00363]_[protein=enzyme_E2]_[protein_id=AGF85172.1]_[location=complement(347812..348558)]	null	null	null	null	null	null
202	6	8	0.625	508181999	NCVOG0023	NCVOG0023	NCVOG0023	NCVOG0023	NCVO|gi|508181999|ref|YP_008052518_1|_D5_family_helicase_[Phaeocystis_globosa_virus],NCVO|gi|357292535|gb|AET73871_1|_hypothetical_protein_PGBG_00163_[Phaeocystis_globosa_virus_14T],NCVO|gi|357289735|gb|AET73048_1|_D5_family_NTPase_[Phaeocystis_globosa_virus_12T]	mimC|95895_Phaglob357289735_|gb_|AET73048_1_|_D5_family_NTPase_[Phaeocystis_globosa_virus_12T]	null	null	null	PG12|AET73048.1_[gene=PGAG_00159]_[protein=D5_family_NTPase]_[protein_id=AET73048.1]_[location=222368..225229]	PG14|AET73871.1_[gene=PGBG_00163]_[protein=hypothetical_protein]_[protein_id=AET73871.1]_[location=265645..268506]	PG16|YP_008052518.1_199_[gene=PGCG_00200]_[protein=D5_family_helicase]_[protein_id=YP_008052518.1]_[location=222115_224976]	CEV|prot_CeV_269_269_[gene=ceV_269]_[protein=D5_family_helicase]_[protein_id=YP_009173524.1]_[location=241747..244488]_EOS	null	null	null	null	null	null	null	null	null	null	null	null	null	null	null	null	null	null	null	null	null	null	null	null	null	null	null	null	null
203	9	12	0.246	508182013	NCVOG0327				NCVO|gi|508182013_|ref_|YP_008052532_1_|_hypothetical_protein_PGCG_00214_[Phaeocystis_globosa_virus],NCVO|gi|357292549_|gb_|AET73885_1_|_hypothetical_protein_PGBG_00177_[Phaeocystis_globosa_virus_14T],NCVO|gi|357289749_|gb_|AET73062_1_|_hypothetical_protein_PGAG_00173_[Phaeocystis_globosa_virus_12T]	mimC|95881_Phaglob357289749_|gb_|AET73062_1_|_hypothetical_protein_PGAG_00173_[Phaeocystis_globosa_virus_12T]	null	null	null	PG12|AET73062.1_[gene=PGAG_00173]_[protein=hypothetical_protein]_[protein_id=AET73062.1]_[location=complement(238832..240709)]	PG14|AET73885.1_[gene=PGBG_00177]_[protein=hypothetical_protein]_[protein_id=AET73885.1]_[location=complement(282056..283933)]	PG16|YP_008052532.1_213_[gene=PGCG_00214]_[protein=hypothetical_protein]_[protein_id=YP_008052532.1]_[location=complement(238526_240403)]	null	null	Klosn|6_g_Klosneuvirus_6_53_s42709_e44700_o_Fwd_ann_transposase_cog__ncvog_NCVOG0327_mimiCOG__pfam_pfam07282__EOS	null	Indi|16_g_Indivirus_16_7_s3569_e5542_o_Fwd_ann_transposase_cog__ncvog_NCVOG0327_mimiCOG__pfam___EOS,Indi|2_g_Indivirus_2_128_s144527_e146551_o_Fwd_ann_transposase_cog__ncvog_NCVOG0327_mimiCOG__pfam_pfam07282__EOS	Hoko|2_g_Hokovirus_2_58_s61516_e63504_o_Rev_ann_hypothetical	null	null	null	null	null	null	null	null	null	TRV2|644_653_aa_For_111099_113060	null	null	null	null	null	null	null	null	null	null	null	null	null	null
204	6	11	0.636	508182014	NCVOG4236				NCVO|gi|508182014_|ref_|YP_008052533_1_|_hypothetical_protein_PGCG_00215_[Phaeocystis_globosa_virus],NCVO|gi|357292550_|gb_|AET73886_1_|_hypothetical_protein_PGBG_00178_[Phaeocystis_globosa_virus_14T],NCVO|gi|357289750_|gb_|AET73063_1_|_hypothetical_protein_PGAG_00174_[Phaeocystis_globosa_virus_12T]	mimC|95880_Phaglob357289750_|gb_|AET73063_1_|_hypothetical_protein_PGAG_00174_[Phaeocystis_globosa_virus_12T]	null	null	null	PG12|AET73063.1_[gene=PGAG_00174]_[protein=hypothetical_protein]_[protein_id=AET73063.1]_[location=240851..241195]	PG14|AET73886.1_[gene=PGBG_00178]_[protein=hypothetical_protein]_[protein_id=AET73886.1]_[location=284075..284419]	PG16|YP_008052533.1_214_[gene=PGCG_00215]_[protein=hypothetical_protein]_[protein_id=YP_008052533.1]_[location=240545_240889]	null	null	Klosn|6_g_Klosneuvirus_6_47_s37934_e38278_o_Fwd_ann_hypothetical,Klosn|5_g_Klosneuvirus_5_59_s61419_e61766_o_Rev_ann_hypothetical,Klosn|4_g_Klosneuvirus_4_73_s67774_e68106_o_Fwd_ann_hypothetical,Klosn|15_g_Klosneuvirus_15_4_s1749_e2093_o_Rev_ann_hypothetical	null	null	null	null	null	null	null	null	null	null	null	null	null	null	null	null	null	null	null	null	null	null	null	null	null	null	null
205	6	8	0.625	508182022	NCVOG0105				NCVO|gi|508182022_|ref_|YP_008052541_1_|_MutS7_protein_[Phaeocystis_globosa_virus],NCVO|gi|357292558_|gb_|AET73894_1_|_DNA_mismatch_repair_protein_[Phaeocystis_globosa_virus_14T],NCVO|gi|357289758_|gb_|AET73071_1_|_DNA_mismatch_repair_protein_[Phaeocystis_globosa_virus_12T]	mimC|95872_Phaglob357289758_|gb_|AET73071_1_|_DNA_mismatch_repair_protein_[Phaeocystis_globosa_virus_12T]	null	null	null	PG12|AET73071.1_[gene=PGAG_00182]_[protein=DNA_mismatch_repair_protein]_[protein_id=AET73071.1]_[location=complement(246471..249476)]	PG14|AET73894.1_[gene=PGBG_00186]_[protein=DNA_mismatch_repair_protein]_[protein_id=AET73894.1]_[location=complement(289695..292700)]	PG16|YP_008052541.1_222_[gene=PGCG_00223]_[protein=MutS7_protein]_[protein_id=YP_008052541.1]_[location=complement(246165_249170)]	CEV|prot_CeV_281_281_[gene=ceV_281]_[protein=MutS7]_[protein_id=YP_009173536.1]_[location=complement(255879..258872)]_EOS	null	null	null	null	null	null	null	null	null	null	null	null	null	null	null	null	null	null	null	null	null	null	null	null	null	null	null	null	null
206	16	20	0.13	350611420	NCVOG0271	NCVOG0271	NCVOG0271		NCVO|gi|350611420|gb|AEQ32864_1|_intein-containing_DNA-directed_RNA_polymerase_subunit_2_[Megavirus_chiliensis],NCVO|gi|508182027|ref|YP_008052546_1|_DNA-directed_RNA_polymerase_II_subunit_RPB2_[Phaeocystis_globosa_virus],NCVO|gi|357292563|gb|AET73899_1|_RNA_polymerase_II_140_kDa_subunit_[Phaeocystis_globosa_virus_14T],NCVO|gi|357289763|gb|AET73076_1|_RNA_polymerase_II_140_kDa_subunit_[Phaeocysti…	mimC|42842_Megavir350611420_|gb_|AEQ32864_1_|_intein-containing_DNA-directed_RNA_polymerase_subunit_2_[Megavirus_chiliensis],mimC|95867_Phaglob357289763_|gb_|AET73076_1_|_RNA_polymerase_II_140_kDa_subunit_[Phaeocystis_globosa_virus_12T]	null	null	null	PG12|AET73076.1_[gene=PGAG_00187]_[protein=RNA_polymerase_II_140_kDa_subunit]_[protein_id=AET73076.1]_[location=complement(251562..255170)]	PG14|AET73899.1_[gene=PGBG_00191]_[protein=RNA_polymerase_II_140_kDa_subunit]_[protein_id=AET73899.1]_[location=complement(294785..298393)]	PG16|YP_008052546.1_227_[gene=PGCG_00228]_[protein=DNA-directed_RNA_polymerase_II_subunit_RPB2]_[protein_id=YP_008052546.1]_[location=complement(251256_254864)]	null	null	null	null	Indi|1_103_s128787_e132908_o_Fwd_ann_DNA-directed	null	null	null	TDPO|938_938_undefined_product_1059106_1063794_forward_MW_179386_annot_intein-containing_DNA-directed_RNA_polymerase_subunit_2_EOS	Mimi|YP_003986740_1_[gene=L244]_[protein=DNA-directed_RNA_polymerase_subunit_2]_[protein_id=YP_003986740_1]_[location=complement(join(301995__302282,303726__304606,305733__306598,308432__309978))]	MAMA|L310_complement_join_314472_314801_316077_318074_319741_321315_314472_321315_DNA_directed_RNA_polymerase_subunit_2_EOS	null	LTLV|LTV_AFYC01000005.1_prot_EJN40703.1_77_[gene=L199]_[protein=DNA_directed_RNA_polymerase_subunit_2]_[protein_id=EJN40703.1]_[location=complement(join(107749..108033_109479..111225_113045..114591))]	null	null	TRV2|48_947_aa_Rev_67642_70485	null	null	null	null	null	null	null	GLTV|glt_00680_672_[gene=glt_00680]_[protein=DNA-directed_RNA_polymerase_subunit_2]_[protein_id=AGF85485.1]_[location=join(722694..724241_725628..726482_726882..727832_729360..729644)]	Mega|YP_004894390_1_gene_mg339_protein_intein-containing_DNA-directed_RNA_polymerase_subunit_2_protein_id_YP_004894390_1_location_complement_join_341204_341535_343136_345914_347310_348857_EOS	CE7V|IB-c2_Courdo7_JN885991.1_cdsid_AEX61449.1_[gene=c7_L383]_[protein=DNA-directed_RNA_polymerase_subunit_2]_[protein_id=AEX61449.1]_[location=complement(join(53743..54029_54148..55831_57159..58823))]	null	LBA1|0320_intein-containing_DNA-directed_RNA_polymerase_subunit_2_org:Megavirus_LBA111_coord:[309387_317038_-1_EOS	CE11|CE11_00351_341_[gene=CE11_00351]_[protein=intein-containing_DNA-directed_RNA_polymerase_subunit_2]_[protein_id=AFX92379.1]_[location=complement(join(329167..329457_332559..334283_335699..337246))]	null
207	6	8	0.625	508182034	NCVOG1117	NCVOG1117	NCVOG1117		NCVO|gi|508182034|ref|YP_008052553_1|_mRNA_capping_enzyme_[Phaeocystis_globosa_virus],NCVO|gi|357292570|gb|AET73906_1|_hypothetical_protein_PGBG_00198_[Phaeocystis_globosa_virus_14T],NCVO|gi|357289771|gb|AET73084_1|_hypothetical_protein_PGAG_00195_[Phaeocystis_globosa_virus_12T]	mimC|95859_Phaglob357289771_|gb_|AET73084_1_|_hypothetical_protein_PGAG_00195_[Phaeocystis_globosa_virus_12T]	null	null	null	PG12|AET73084.1_[gene=PGAG_00195]_[protein=hypothetical_protein]_[protein_id=AET73084.1]_[location=complement(260461..264036)]	PG14|AET73906.1_[gene=PGBG_00198]_[protein=hypothetical_protein]_[protein_id=AET73906.1]_[location=complement(303685..307260)]	PG16|YP_008052553.1_234_[gene=PGCG_00235]_[protein=mRNA_capping_enzyme]_[protein_id=YP_008052553.1]_[location=complement(260156_263731)]	CEV|prot_CeV_302_302_[gene=ceV_302]_[protein=mRNA_capping_enzyme]_[protein_id=YP_009173557.1]_[location=complement(278517..281831)]_EOS	null	null	null	null	null	null	null	null	null	null	null	null	null	null	null	null	null	null	null	null	null	null	null	null	null	null	null	null	null
208	5	7	0.571	508182038	NCVOG0031	NCVOG0031			NCVO|gi|508182038_|ref_|YP_008052557_1_|_helicase_C-terminal_domain_protein_[Phaeocystis_globosa_virus],NCVO|gi|357292574_|gb_|AET73910_1_|_hypothetical_protein_PGBG_00202_[Phaeocystis_globosa_virus_14T],NCVO|gi|357289775_|gb_|AET73088_1_|_hypothetical_protein_PGAG_00199_[Phaeocystis_globosa_virus_12T]	mimC|95855_Phaglob357289775_|gb_|AET73088_1_|_hypothetical_protein_PGAG_00199_[Phaeocystis_globosa_virus_12T]	null	null	null	PG12|AET73088.1_[gene=PGAG_00199]_[protein=hypothetical_protein]_[protein_id=AET73088.1]_[location=complement(266231..270352)]	PG14|AET73910.1_[gene=PGBG_00202]_[protein=hypothetical_protein]_[protein_id=AET73910.1]_[location=complement(309455..313576)]	PG16|YP_008052557.1_238_[gene=PGCG_00239]_[protein=helicase_C-terminal_domain_protein]_[protein_id=YP_008052557.1]_[location=complement(265926_270047)]	null	null	null	null	null	null	null	null	null	null	null	null	null	null	null	null	null	null	null	null	null	null	null	null	null	null	null	null	null	null
209	6	8	0.625	508182039	NCVOG0236	NCVOG0236	NCVOG0236		NCVO|gi|508182039|ref|YP_008052558_1|_NUDIX-like_hydrolase_[Phaeocystis_globosa_virus],NCVO|gi|357292575|gb|AET73911_1|_hypothetical_protein_PGBG_00203_[Phaeocystis_globosa_virus_14T],NCVO|gi|357289776|gb|AET73089_1|_hypothetical_protein_PGAG_00200_[Phaeocystis_globosa_virus_12T]	mimC|95854_Phaglob357289776_|gb_|AET73089_1_|_hypothetical_protein_PGAG_00200_[Phaeocystis_globosa_virus_12T]	null	null	null	PG12|AET73089.1_[gene=PGAG_00200]_[protein=hypothetical_protein]_[protein_id=AET73089.1]_[location=complement(270359..271162)]	PG14|AET73911.1_[gene=PGBG_00203]_[protein=hypothetical_protein]_[protein_id=AET73911.1]_[location=complement(313583..314386)]	PG16|YP_008052558.1_239_[gene=PGCG_00240]_[protein=NUDIX-like_hydrolase]_[protein_id=YP_008052558.1]_[location=complement(270054_270857)]	CEV|prot_CeV_307_307_[gene=ceV_307]_[protein=Nudix-like_hydrolase]_[protein_id=YP_009173562.1]_[location=complement(287250..288041)]_EOS	null	null	null	null	null	null	null	null	null	null	null	null	null	null	null	null	null	null	null	null	null	null	null	null	null	null	null	null	null
210	6	8	0.625	508182050	NCVOG0331	NCVOG0331			NCVO|gi|508182050_|ref_|YP_008052569_1_|_ubiquitin_specific_peptidase_C19_[Phaeocystis_globosa_virus],NCVO|gi|357292586_|gb_|AET73922_1_|_ubiquitin-specific_protease_[Phaeocystis_globosa_virus_14T],NCVO|gi|357289787_|gb_|AET73100_1_|_ubiquitin_protease_[Phaeocystis_globosa_virus_12T]	mimC|95843_Phaglob357289787_|gb_|AET73100_1_|_ubiquitin_protease_[Phaeocystis_globosa_virus_12T]	null	null	null	PG12|AET73100.1_[gene=PGAG_00211]_[protein=ubiquitin_protease]_[protein_id=AET73100.1]_[location=286284..287321]	PG14|AET73922.1_[gene=PGBG_00214]_[protein=ubiquitin-specific_protease]_[protein_id=AET73922.1]_[location=329508..330545]	PG16|YP_008052569.1_250_[gene=PGCG_00251]_[protein=ubiquitin_specific_peptidase_C19]_[protein_id=YP_008052569.1]_[location=285979_287016]	CEV|prot_CeV_360_360_[gene=ceV_360]_[protein=ubiquitin_specific_peptidase_C19]_[protein_id=YP_009173615.1]_[location=complement(337263..338327)]_EOS	null	null	null	null	null	null	null	null	null	null	null	null	null	null	null	null	null	null	null	null	null	null	null	null	null	null	null	null	null
211	28	36	0.216	441432438					NCVO|gi|441432438_|ref_|YP_007354480_1_|_peptidase_C19_subfamily_protein_[Acanthamoeba_polyphaga_moumouvirus],NCVO|gi|351737473_|gb_|AEQ60508_1_|_putative_ubiquitin-specific_protease_[Acanthamoeba_castellanii_mamavirus],NCVO|gi|350611483_|gb_|AEQ32927_1_|_putative_ubiquitin_carboxyl-terminal_hydrolase_[Megavirus_chiliensis],NCVO|gi|311977702_|ref_|YP_003986822_1_|_probable_ubiquitin_carboxyl-term…	mimC|64502_Moumou_gene_490_|_peptidase_C19_subfamily_protein,mimC|53818_Mimivir311977702_|ref_|YP_003986822_1_|_probable_ubiquitin_carboxyl-terminal_hydrolase_[Acanthamoeba_polyphaga_mimivirus],mimC|42788_Megavir350611483_|gb_|AEQ32927_1_|_putative_ubiquitin_carboxyl-terminal_hydrolase_[Megavirus_chiliensis],mimC|21557_Mamavir351737473_|gb_|AEQ60508_1_|_putative_ubiquitin-specific_protease_[Acant…	null	null	null	null	null	null	null	null	Klosn|2_g_Klosneuvirus_2_277_s309848_e311182_o_Rev_ann_Ubiquitin	Cato|2_g_Catovirus_2_230_s263301_e264617_o_Rev_ann_Ubiquitin	Indi|3_g_Indivirus_3_18_s23926_e25227_o_Fwd_ann_Ubiquitin	null	null	Tpnv|R419_s483977_e_485401_o_Fwd_ann_ID_R419_putative_ubiquitin-specific_protease_EOS	TDPO|445_445_undefined_product_488789_490210_forward_MW_55023_annot_putative_ubiquitin-specific_protease_EOS	Mimi|YP_003986822_1_[gene=R319]_[protein=probable_ubiquitin_carboxyl-terminal_hydrolase]_[protein_id=YP_003986822_1]_[location=405042__406448]	MAMA|R396_416433_417839_Putative_ubiquitin-specific_protease_EOS	Shir|BAV62407.1_353_[protein=putative_ubiquitin_carboxyl-terminal_hydrolase]_[protein_id=BAV62407.1]_[location=408264..409670]	LTLV|LTV_AFYC01000005.1_prot_EJN40767.1_144_[gene=R263]_[protein=putative_ubiquitin-specific_protease]_[protein_id=EJN40767.1]_[location=209706..211112]	Samb|KF959826.1_cdsid_AHJ40041.1_[protein=putative_ubiquitin_carboxyl-terminal_hydrolase]_[protein_id=AHJ40041.1]_[location=414953..416359]	Niem|KT599914.1_prot_ALR83899.1_355_[protein=putative_ubiquitin_carboxyl-terminal_hydrolase]_[protein_id=ALR83899.1]_[location=447879..449285],Niem|KT599914.1_prot_ALR83820.1_276_[protein=putative_ubiquitin-specific_protease]_[protein_id=ALR83820.1]_[location=339797..341203]	TRV2|120_464_aa_For_169141_170535	Kroo|AKI79088.1_328_[protein=putative_ubiquitin-specific_protease]_[protein_id=AKI79088.1]_[location=395536..396933]	Hiru|HIRU_S639_639_[gene=HIRU_S639]_[protein=putative_ubiquitin-specific_protease]_[protein_id=AHA45545.1]_[location=complement(775228..776634)]	Kasa|BAV61419.1_353_[protein=probable_ubiquitin_carboxyl-terminal_hydrolase]_[protein_id=BAV61419.1]_[location=408414_409820]	Bomb|KU761889.1_prot_AMZ02766.1_315_[protein=putative_ubiquitin_carboxyl-terminal_hydrolase]_[protein_id=AMZ02766.1]_[location=406710..408104]_EOS,Bomb|KM982402.1_prot_AKI80053.1_324_[protein=putative_ubiquitin-specific_protease]_[protein_id=AKI80053.1]_[location=415321..416727]_EOS	Moum|515_584105_585433_	Monv|c5_JN885998.1_cdsid_AEX62674.1_[gene=mv_R469]_[protein=putative_ubiquitin_carboxyl-terminal_hydrolase]_[protein_id=AEX62674.1]_[location=41540..42868]	Saud|AQN68409.1_547_[protein=peptidase_C19_subfamily_protein]_[protein_id=AQN68409.1]_[location=complement(615235..616563)]	GLTV|glt_00418_416_[gene=glt_00418]_[protein=C19_subfamily_protein]_[protein_id=AGF85227.1]_[location=411268..412299]	Mega|YP_004894636_1_gene_mg585_protein_putative_ubiquitin_carboxyl-terminal_hydrolase_protein_id_YP_004894636_1_location_complement_674440_675777_EOS	CE7V|IB-c2_Courdo7_JN885991.1_cdsid_AEX61761.1_[gene=c7_L698]_[protein=putative_ubiquitin_carboxyl-terminal_hydrolase]_[protein_id=AEX61761.1]_[location=complement(375066..376028)]	TRV1|gene110_263_aa_For_124937_125728	LBA1|0589_putative_ubiquitin_carboxyl-terminal_hydrolase_org:Megavirus_LBA111_coord:[638301_639092_-1_EOS	CE11|CE11_00632_624_[gene=CE11_00632]_[protein=putative_ubiquitin_carboxyl-terminal_hydrolase]_[protein_id=AFX92658.1]_[location=complement(657092..658054)]	Powa|ANB50691.1_529_[protein=hypothetical_protein]_[protein_id=ANB50691.1]_[location=complement(653809..655146)]
212	6	8	0.625	508182059	NCVOG1120	NCVOG1120			NCVO|gi|508182059_|ref_|YP_008052578_1_|_metal-dependent_hydrolase_[Phaeocystis_globosa_virus],NCVO|gi|357292595_|gb_|AET73931_1_|_hypothetical_protein_PGBG_00223_[Phaeocystis_globosa_virus_14T],NCVO|gi|357289796_|gb_|AET73109_1_|_hypothetical_protein_PGAG_00220_[Phaeocystis_globosa_virus_12T]	mimC|95834_Phaglob357289796_|gb_|AET73109_1_|_hypothetical_protein_PGAG_00220_[Phaeocystis_globosa_virus_12T]	null	null	null	PG12|AET73109.1_[gene=PGAG_00220]_[protein=hypothetical_protein]_[protein_id=AET73109.1]_[location=293584..294177]	PG14|AET73931.1_[gene=PGBG_00223]_[protein=hypothetical_protein]_[protein_id=AET73931.1]_[location=336808..337401]	PG16|YP_008052578.1_259_[gene=PGCG_00260]_[protein=metal-dependent_hydrolase]_[protein_id=YP_008052578.1]_[location=293279_293872]	CEV|prot_CeV_352_352_[gene=ceV_352]_[protein=hypothetical_protein]_[protein_id=YP_009173607.1]_[location=complement(332441..333040)]_EOS	null	null	null	null	null	null	null	null	null	null	null	null	null	null	null	null	null	null	null	null	null	null	null	null	null	null	null	null	null
213	6	8	0.375	508182073	NCVOG4141				NCVO|gi|508182073_|ref_|YP_008052592_1_|_hypothetical_protein_PGCG_00274_[Phaeocystis_globosa_virus],NCVO|gi|357292610_|gb_|AET73946_1_|_hypothetical_protein_PGBG_00238_[Phaeocystis_globosa_virus_14T],NCVO|gi|357289810_|gb_|AET73123_1_|_hypothetical_protein_PGAG_00234_[Phaeocystis_globosa_virus_12T]	mimC|95820_Phaglob357289810_|gb_|AET73123_1_|_hypothetical_protein_PGAG_00234_[Phaeocystis_globosa_virus_12T]	null	null	null	PG12|AET73123.1_[gene=PGAG_00234]_[protein=hypothetical_protein]_[protein_id=AET73123.1]_[location=complement(314291..314740)]	PG14|AET73946.1_[gene=PGBG_00238]_[protein=hypothetical_protein]_[protein_id=AET73946.1]_[location=complement(357526..357975)]	PG16|YP_008052592.1_273_[gene=PGCG_00274]_[protein=hypothetical_protein]_[protein_id=YP_008052592.1]_[location=complement(313998_314447)]	null	null	Klosn|6_g_Klosneuvirus_6_85_s73621_e74148_o_Rev_ann_hypothetical	null	null	null	null	null	null	null	null	null	null	null	null	null	null	null	null	null	null	null	null	null	null	null	null	null	null	null
214	6	8	0.625	508182075	NCVOG0033				NCVO|gi|508182075_|ref_|YP_008052594_1_|_DNA_topoisomerase_I_[Phaeocystis_globosa_virus],NCVO|gi|357292612_|gb_|AET73948_1_|_topoisomerase_I_[Phaeocystis_globosa_virus_14T],NCVO|gi|357289812_|gb_|AET73125_1_|_DNA_topoisomerase_[Phaeocystis_globosa_virus_12T]	mimC|95818_Phaglob357289812_|gb_|AET73125_1_|_DNA_topoisomerase_[Phaeocystis_globosa_virus_12T]	null	null	null	PG12|AET73125.1_[gene=PGAG_00236]_[protein=DNA_topoisomerase]_[protein_id=AET73125.1]_[location=315322..317682]	PG14|AET73948.1_[gene=PGBG_00240]_[protein=topoisomerase_I]_[protein_id=AET73948.1]_[location=358557..360917]	PG16|YP_008052594.1_275_[gene=PGCG_00276]_[protein=DNA_topoisomerase_I]_[protein_id=YP_008052594.1]_[location=315029_317389]	CEV|prot_CeV_388_388_[gene=ceV_388]_[protein=DNA_topoisomerase_IA]_[protein_id=YP_009173643.1]_[location=366664..368997]_EOS	null	null	null	null	null	null	null	null	null	null	null	null	null	null	null	null	null	null	null	null	null	null	null	null	null	null	null	null	null
215	10	14	0.188	310831152	NCVOG0278	NCVOG0278	NCVOG0278		NCVO|gi|310831152|ref|YP_003969795_1|_putative_Holliday_junction_resolvase_[Cafeteria_roenbergensis_virus_BV-PW1],NCVO|gi|508182093|ref|YP_008052612_1|_putative_Holliday_junction_resolvase_[Phaeocystis_globosa_virus],NCVO|gi|357292632|gb|AET73968_1|_hypothetical_protein_PGBG_00260_[Phaeocystis_globosa_virus_14T],NCVO|gi|357289831|gb|AET73144_1|_hypothetical_protein_PGAG_00255_[Phaeocystis_globosa…	mimC|10382_Cafro310831152_|ref_|YP_003969795_1_|_putative_Holliday_junction_resolvase_[Cafeteria_roenbergensis_virus_BV-PW1],mimC|95799_Phaglob357289831_|gb_|AET73144_1_|_hypothetical_protein_PGAG_00255_[Phaeocystis_globosa_virus_12T]	null	null	null	PG12|AET73144.1_[gene=PGAG_00255]_[protein=hypothetical_protein]_[protein_id=AET73144.1]_[location=336238..337056]	PG14|AET73968.1_[gene=PGBG_00260]_[protein=hypothetical_protein]_[protein_id=AET73968.1]_[location=379475..380293]	PG16|YP_008052612.1_293_[gene=PGCG_00294]_[protein=putative_Holliday_junction_resolvase]_[protein_id=YP_008052612.1]_[location=335950_336768]	CEV|prot_CeV_330_330_[gene=ceV_330]_[protein=hypothetical_protein]_[protein_id=YP_009173585.1]_[location=complement(308320..309183)]_EOS	null	null	Cato|2_g_Catovirus_2_291_s330270_e331334_o_Fwd_ann_hypothetical	null	Hoko|2_g_Hokovirus_2_120_s138604_e139848_o_Fwd_ann_Holliday	Crov|YP_003969795.1_[gene=crov163]_[protein=putative_Holliday_junction_resolvase]_[protein_id=YP_003969795.1]_[location=177051..177908]_EOS	null	null	null	null	null	null	null	null	null	null	null	null	null	null	null	null	GLTV|glt_00580_578_[gene=glt_00580]_[protein=junction_resolvase]_[protein_id=AGF85389.1]_[location=complement(605703..606311)]	null	null	null	null	null	null
216	23	28	0.14	351737602					NCVO|gi|351737602|gb|AEQ60637_1|_Holliday_junction_resolvase_[Acanthamoeba_castellanii_mamavirus],NCVO|gi|311977838|ref|YP_003986958_1|_hypothetical_protein_[Acanthamoeba_polyphaga_mimivirus],NCVO|gi|350611781|gb|AEQ33225_1|_hypothetical_protein_[Megavirus_chiliensis]	mimC|53682_Mimivir311977838_|ref_|YP_003986958_1_|_hypothetical_protein_[Acanthamoeba_polyphaga_mimivirus],mimC|21428_Mamavir351737602_|gb_|AEQ60637_1_|_Holliday_junction_resolvase_[Acanthamoeba_castellanii_mamavirus],mimC|42543_Megavir350611781_|gb_|AEQ33225_1_|_hypothetical_protein_[Megavirus_chiliensis]	null	null	null	null	null	null	null	null	Klosn|1_78_s97190_e98200_o_Rev_ann_Holliday	null	Indi|1_18_s17655_e18632_o_Rev_ann_Holliday	null	null	Tpnv|L737_s863057_e_864229_o_Rev_ann_ID_L737_mg437_gene_product_EOS	TDPO|781_781_undefined_product_875917_877074_reverse_MW_44980_annot_holliday_junction_resolvase_EOS	Mimi|YP_003986958_1_[gene=L451]_[protein=hypothetical_protein]_[protein_id=YP_003986958_1]_[location=complement(595154__596401)]	MAMA|L536_complement_604180_605412_Holliday_junction_resolvase_conserved_in_NCLDV_EOS	Shir|BAV62543.1_489_[protein=hypothetical_protein]_[protein_id=BAV62543.1]_[location=complement(598385..599632)]	LTLV|LTV_AFYC01000005.1_prot_EJN40887.1_264_[gene=L383]_[protein=hypothetical_protein]_[protein_id=EJN40887.1]_[location=complement(397456..398688)]	Samb|KF959826.1_cdsid_AHJ40136.1_[protein=junction_resolvase]_[protein_id=AHJ40136.1]_[location=complement(609836..611083)]	Niem|KT599914.1_prot_ALR84041.1_497_[protein=hypothetical_protein]_[protein_id=ALR84041.1]_[location=complement(654484..655731)]	TRV2|251_415_aa_Rev_359986_361233	Kroo|AKI79222.1_462_[protein=holliday_junction_resolvase]_[protein_id=AKI79222.1]_[location=complement(584378..585610)]	Hiru|HIRU_S502_502_[gene=HIRU_S502]_[protein=hypothetical_protein]_[protein_id=AHA45408.1]_[location=585458..586705]	Kasa|BAV61555.1_489_[protein=hypothetical_protein]_[protein_id=BAV61555.1]_[location=complement(598535_599782)]	Bomb|KU761889.1_prot_AMZ02895.1_444_[protein=hypothetical_protein]_[protein_id=AMZ02895.1]_[location=complement(596819..598066)]_EOS,Bomb|KM982402.1_prot_AKI80185.1_456_[protein=hypothetical_protein]_[protein_id=AKI80185.1]_[location=complement(606757..608061)]_EOS	null	null	null	null	Mega|YP_004894488_1_gene_mg437_protein_hypothetical_protein_protein_id_YP_004894488_1_location_470584_471804_EOS	CE7V|IB-c2_Courdo7_JN885991.1_cdsid_AEX61569.1_[gene=c7_R506]_[protein=hypothetical_protein]_[protein_id=AEX61569.1]_[location=175675..177021]	TRV1|gene260_403_aa_Rev_325081_326292	LBA1|0423_hypothetical_437546_438409_1_EOS	CE11|CE11_00459_452_[gene=CE11_00459]_[protein=hypothetical_protein]_[protein_id=AFX92486.1]_[location=457285..458631]	Powa|ANB50551.1_389_[protein=hypothetical_protein]_[protein_id=ANB50551.1]_[location=456278..457399]
217	9	13	0.124	508182119	NCVOG1354	NCVOG1354			NCVO|gi|508182119_|ref_|YP_008052638_1_|_ribonuclease_III_[Phaeocystis_globosa_virus],NCVO|gi|357292658_|gb_|AET73994_1_|_ribonuclease_III_[Phaeocystis_globosa_virus_14T],NCVO|gi|357289857_|gb_|AET73170_1_|_ribonuclease_III_[Phaeocystis_globosa_virus_12T],NCVO|gi|310831171_|ref_|YP_003969814_1_|_putative_dsRNA-specific_ribonuclease_III_[Cafeteria_roenbergensis_virus_BV-PW1]	mimC|10363_Cafro310831171_|ref_|YP_003969814_1_|_putative_dsRNA-specific_ribonuclease_III_[Cafeteria_roenbergensis_virus_BV-PW1],mimC|95773_Phaglob357289857_|gb_|AET73170_1_|_ribonuclease_III_[Phaeocystis_globosa_virus_12T]	null	null	OLV2|ADX06476.1_[gene=162276054]_[protein=hypothetical_protein]_[protein_id=ADX06476.1]_[location=207190..207687]_EOS	PG12|AET73170.1_[gene=PGAG_00281]_[protein=ribonuclease_III]_[protein_id=AET73170.1]_[location=363323..364432]	PG14|AET73994.1_[gene=PGBG_00286]_[protein=ribonuclease_III]_[protein_id=AET73994.1]_[location=406562..407671]	PG16|YP_008052638.1_319_[gene=PGCG_00320]_[protein=ribonuclease_III]_[protein_id=YP_008052638.1]_[location=363040_364149]	CEV|prot_CeV_383_383_[gene=ceV_383]_[protein=dsRNA-specific_ribonuclease]_[protein_id=YP_009173638.1]_[location=complement(362837..363838)]_EOS	null	null	null	null	null	null	null	null	null	null	null	null	null	null	null	null	null	null	null	null	Monv|c5_JN885998.1_cdsid_AEX62704.1_[gene=mv_R499]_[protein=putative_ribonuclease_3]_[protein_id=AEX62704.1]_[location=76182..76808]	null	null	null	CE7V|IB-c2_Courdo7_JN885991.1_cdsid_AEX61722.1_[gene=c7_L659]_[protein=putative_ribonuclease_3]_[protein_id=AEX61722.1]_[location=complement(338528..339160)]	null	null	null	null
218	5	7	0.571	508182120	NCVOG0031	NCVOG0031			NCVO|gi|508182120_|ref_|YP_008052639_1_|_NPH-I_transcription_termination_factor_[Phaeocystis_globosa_virus],NCVO|gi|357292659_|gb_|AET73995_1_|_helicase_[Phaeocystis_globosa_virus_14T],NCVO|gi|357289858_|gb_|AET73171_1_|_hypothetical_protein_PGAG_00282_[Phaeocystis_globosa_virus_12T]	mimC|95772_Phaglob357289858_|gb_|AET73171_1_|_hypothetical_protein_PGAG_00282_[Phaeocystis_globosa_virus_12T]	null	null	null	PG12|AET73171.1_[gene=PGAG_00282]_[protein=hypothetical_protein]_[protein_id=AET73171.1]_[location=364684..368088]	PG14|AET73995.1_[gene=PGBG_00287]_[protein=helicase]_[protein_id=AET73995.1]_[location=407923..411327]	PG16|YP_008052639.1_320_[gene=PGCG_00321]_[protein=NPH-I_transcription_termination_factor]_[protein_id=YP_008052639.1]_[location=364401_367805]	null	null	null	null	null	null	null	null	null	null	null	null	null	null	null	null	null	null	null	null	null	null	null	null	null	null	null	null	null	null
219	30	39	0.102	441432405					NCVO|gi|441432405_|ref_|YP_007354447_1_|_SNF2_family_helicase_[Acanthamoeba_polyphaga_moumouvirus],NCVO|gi|351737502_|gb_|AEQ60537_1_|_SNF2_family_helicase_[Acanthamoeba_castellanii_mamavirus],NCVO|gi|311977733_|ref_|YP_003986853_1_|_putative_transcription_termination_factor_[Acanthamoeba_polyphaga_mimivirus],NCVO|gi|350611837_|gb_|AEQ33281_1_|_putative_transcription_termination_factor_[Megavirus…	mimC|64472_Moumou_gene_459_|_SNF2_family_helicase,mimC|53787_Mimivir311977733_|ref_|YP_003986853_1_|_putative_transcription_termination_factor_[Acanthamoeba_polyphaga_mimivirus],mimC|21528_Mamavir351737502_|gb_|AEQ60537_1_|_SNF2_family_helicase_[Acanthamoeba_castellanii_mamavirus],mimC|42492_Megavir350611837_|gb_|AEQ33281_1_|_putative_transcription_termination_factor_[Megavirus_chiliensis],mimC|1…	null	null	null	null	null	null	null	null	Klosn|2_g_Klosneuvirus_2_229_s259507_e261480_o_Rev_ann_SNF2-like	Cato|2_g_Catovirus_2_206_s229719_e232061_o_Rev_ann_DEAD/SNF2-like	Indi|3_g_Indivirus_3_41_s61398_e63734_o_Fwd_ann_DEAD/SNF2-like	Hoko|3_g_Hokovirus_3_82_s116462_e118792_o_Fwd_ann_DEAD/SNF2-like	Crov|YP_003969915.1_[gene=crov283]_[protein=putative_superfamily_II_helicase/VV_D11-like_transcription_factor]_[protein_id=YP_003969915.1]_[location=complement(307858..310191)]_EOS	Tpnv|R473_s552750_e_555131_o_Fwd_ann_ID_R473_SNF2_family_helicase_EOS	TDPO|498_498_undefined_product_556000_558381_forward_MW_92892_annot_hypothetical_protein_EOS	Mimi|YP_003986853_1_[gene=R350]_[protein=putative_transcription_termination_factor]_[protein_id=YP_003986853_1]_[location=454111__456564]	MAMA|R429_465510_467963_SNF2_family_helicase_EOS	Shir|BAV62439.1_385_[protein=putative_transcription_termination_factor]_[protein_id=BAV62439.1]_[location=457333..459786]	LTLV|LTV_AFYC01000005.1_prot_EJN40789.1_166_[gene=R285]_[protein=putative_transcription_termination_factor_VV_D6R_helicase]_[protein_id=EJN40789.1]_[location=258796..261249]	Samb|KF959826.1_cdsid_AHJ40063.1_[protein=putative_transcription_termination_factor]_[protein_id=AHJ40063.1]_[location=465144..467597]	Niem|KT599914.1_prot_ALR83930.1_386_[protein=putative_transcription_termination_factor]_[protein_id=ALR83930.1]_[location=498226..500679]	TRV2|150_817_aa_For_218273_220726	Kroo|AKI79119.1_359_[protein=putative_transcription_termination_factor]_[protein_id=AKI79119.1]_[location=444628..447081]	Hiru|HIRU_S608_608_[gene=HIRU_S608]_[protein=putative_transcription_termination_factor]_[protein_id=AHA45514.1]_[location=complement(725132..727585)]	Kasa|BAV61451.1_385_[protein=putative_transcription_termination_factor]_[protein_id=BAV61451.1]_[location=457483_459936]	Bomb|KU761889.1_prot_AMZ02795.1_344_[protein=putative_transcription_termination_factor]_[protein_id=AMZ02795.1]_[location=455767..458220]_EOS,Bomb|KM982402.1_prot_AKI80083.1_354_[protein=putative_transcription_termination_factor]_[protein_id=AKI80083.1]_[location=464322..466775]_EOS	Moum|482_537542_539917_	Monv|c5_JN885998.1_cdsid_AEX62712.1_[gene=mv_R507]_[protein=putative_transcription_termination_factor]_[protein_id=AEX62712.1]_[location=86949..89324]	Saud|AQN68379.1_517_[protein=SNF2_family_helicase]_[protein_id=AQN68379.1]_[location=complement(568646..571021)]	GLTV|glt_00455_453_[gene=glt_00455]_[protein=helicase_family_protein]_[protein_id=AGF85264.1]_[location=456628..459003]	Mega|YP_004894603_1_gene_mg552_protein_putative_transcription_termination_factor_protein_id_YP_004894603_1_location_complement_623617_625992_EOS	CE7V|IB-c2_Courdo7_JN885991.1_cdsid_AEX61714.1_[gene=c7_L651]_[protein=putative_transcription_termination_factor]_[protein_id=AEX61714.1]_[location=complement(324928..327303)]	TRV1|gene145_791_aa_For_174103_176478	LBA1|0553_hypothetical_587516_589891_-1_EOS	CE11|CE11_00588_580_[gene=CE11_00588]_[protein=hypothetical_protein]_[protein_id=AFX92614.1]_[location=complement(606933..609308)]	Powa|ANB50660.1_498_[protein=hypothetical_protein]_[protein_id=ANB50660.1]_[location=complement(604440..606815)]
220	5	7	0.571	508182123	NCVOG0246	NCVOG0246	NCVOG0246		NCVO|gi|508182123|ref|YP_008052642_1|_thiol_protease_[Phaeocystis_globosa_virus],NCVO|gi|357292662|gb|AET73998_1|_hypothetical_protein_PGBG_00290_[Phaeocystis_globosa_virus_14T],NCVO|gi|357289861|gb|AET73174_1|_hypothetical_protein_PGAG_00285_[Phaeocystis_globosa_virus_12T]	mimC|95769_Phaglob357289861_|gb_|AET73174_1_|_hypothetical_protein_PGAG_00285_[Phaeocystis_globosa_virus_12T]	null	null	null	PG12|AET73174.1_[gene=PGAG_00285]_[protein=hypothetical_protein]_[protein_id=AET73174.1]_[location=complement(370335..371093)]	PG14|AET73998.1_[gene=PGBG_00290]_[protein=hypothetical_protein]_[protein_id=AET73998.1]_[location=complement(413582..414340)]	null	CEV|prot_CeV_379_379_[gene=ceV_379]_[protein=C-terminal_catalytic_domain_of_Ulp1_protease]_[protein_id=YP_009173634.1]_[location=356999..357892]_EOS	null	null	null	null	null	null	null	null	null	null	null	null	null	null	null	null	null	null	null	null	null	null	null	null	null	null	null	null	null
221	30	37	0.106	350611994	NCVOG0246	NCVOG0246	NCVOG0246		NCVO|gi|350611994|gb|AEQ33438_1|_putative_thiol_protease_[Megavirus_chiliensis],NCVO|gi|310831173|ref|YP_003969816_1|_putative_cysteine_protease_[Cafeteria_roenbergensis_virus_BV-PW1],NCVO|gi|351737507|gb|AEQ60542_1|_putative_thiol_protease_[Acanthamoeba_castellanii_mamavirus],NCVO|gi|311977738|ref|YP_003986858_1|_putative_thiol_protease_[Acanthamoeba_polyphaga_mimivirus]	mimC|42359_Megavir350611994_|gb_|AEQ33438_1_|_putative_thiol_protease_[Megavirus_chiliensis],mimC|10361_Cafro310831173_|ref_|YP_003969816_1_|_putative_cysteine_protease_[Cafeteria_roenbergensis_virus_BV-PW1],mimC|53782_Mimivir311977738_|ref_|YP_003986858_1_|_putative_thiol_protease_[Acanthamoeba_polyphaga_mimivirus],mimC|21523_Mamavir351737507_|gb_|AEQ60542_1_|_putative_thiol_protease_[Acanthamoe…	null	null	null	null	null	PG16|YP_008052642.1_323_[gene=PGCG_00324]_[protein=thiol_protease]_[protein_id=YP_008052642.1]_[location=complement(370052_370945)]	null	null	Klosn|2_g_Klosneuvirus_2_219_s246959_e247930_o_Fwd_ann_Ulp1	Cato|2_g_Catovirus_2_201_s224118_e225008_o_Fwd_ann_Ulp1	Indi|3_g_Indivirus_3_45_s68248_e69165_o_Rev_ann_Ulp1	Hoko|3_g_Hokovirus_3_90_s129234_e130172_o_Rev_ann_Ulp1	Crov|YP_003969816.1_[gene=crov184]_[protein=putative_cysteine_protease]_[protein_id=YP_003969816.1]_[location=complement(204314..205198)]_EOS	Tpnv|R481_s563658_e_564575_o_Fwd_ann_ID_R481_thiol_protease_EOS	TDPO|507_507_undefined_product_567105_568019_forward_MW_35619_annot_putative_thiol_protease_EOS	Mimi|YP_003986858_1_[gene=R355]_[protein=putative_thiol_protease]_[protein_id=YP_003986858_1]_[location=461262__462170]	MAMA|R434_472652_473560_Putative_thiol_protease_EOS	Shir|BAV62444.1_390_[protein=putative_thiol_protease]_[protein_id=BAV62444.1]_[location=464484..465392]	LTLV|LTV_AFYC01000005.1_prot_EJN40794.1_171_[gene=R290]_[protein=hypothetical_protein]_[protein_id=EJN40794.1]_[location=265938..266846]	null	Niem|KT599914.1_prot_ALR83935.1_391_[protein=putative_thiol_protease]_[protein_id=ALR83935.1]_[location=505377..506285]	TRV2|155_302_aa_For_225424_226332	Kroo|AKI79124.1_364_[protein=putative_thiol_protease]_[protein_id=AKI79124.1]_[location=451769..452677]	Hiru|HIRU_S603_603_[gene=HIRU_S603]_[protein=putative_thiol_protease]_[protein_id=AHA45509.1]_[location=complement(719526..720434)]	Kasa|BAV61456.1_390_[protein=putative_thiol_protease]_[protein_id=BAV61456.1]_[location=464634_465542]	Bomb|KU761889.1_prot_AMZ02800.1_349_[protein=putative_thiol_protease]_[protein_id=AMZ02800.1]_[location=462918..463826]_EOS,Bomb|KM982402.1_prot_AKI80088.1_359_[protein=putative_thiol_protease]_[protein_id=AKI80088.1]_[location=471606..472514]_EOS	Moum|477_532879_533520_Ulp1	Monv|c5_JN885998.1_cdsid_AEX62718.1_[gene=mv_R513]_[protein=putative_thiolprotease]_[protein_id=AEX62718.1]_[location=93086..93985]	Saud|AQN68374.1_512_[protein=putative_thiol_protease]_[protein_id=AQN68374.1]_[location=complement(563982..564881)]	GLTV|glt_00461_459_[gene=glt_00461]_[protein=protease]_[protein_id=AGF85270.1]_[location=462759..463658]	Mega|YP_004894599_1_gene_mg548_protein_putative_thiol_protease_protein_id_YP_004894599_1_location_complement_619439_620341_EOS	CE7V|IB-c2_Courdo7_JN885991.1_cdsid_AEX61709.1_[gene=c7_L646]_[protein=putative_thiolprotease]_[protein_id=AEX61709.1]_[location=complement(320751..321653)]	TRV1|gene150_300_aa_For_179751_180653	LBA1|0548_putative_thiol_protease_org:Megavirus_LBA111_coord:[583339_584241_-1_EOS	CE11|CE11_00584_576_[gene=CE11_00584]_[protein=putative_thiol_protease]_[protein_id=AFX92610.1]_[location=complement(602755..603657)]	Powa|ANB50656.1_494_[protein=hypothetical_protein]_[protein_id=ANB50656.1]_[location=complement(600282..601184)]
222	6	8	0.625	508182126					NCVO|gi|508182126_|ref_|YP_008052645_1_|_asparagine_synthetase_B_[Phaeocystis_globosa_virus],NCVO|gi|357292665_|gb_|AET74001_1_|_asparagine_synthetase_[Phaeocystis_globosa_virus_14T],NCVO|gi|357289864_|gb_|AET73177_1_|_asparagine_synthetase_[Phaeocystis_globosa_virus_12T]	mimC|95766_Phaglob357289864_|gb_|AET73177_1_|_asparagine_synthetase_[Phaeocystis_globosa_virus_12T]	null	null	null	PG12|AET73177.1_[gene=PGAG_00288]_[protein=asparagine_synthetase]_[protein_id=AET73177.1]_[location=372383..374074]	PG14|AET74001.1_[gene=PGBG_00293]_[protein=asparagine_synthetase]_[protein_id=AET74001.1]_[location=415630..417321]	PG16|YP_008052645.1_326_[gene=PGCG_00327]_[protein=asparagine_synthetase_B]_[protein_id=YP_008052645.1]_[location=372101_373792]	CEV|prot_CeV_376_376_[gene=ceV_376]_[protein=asparagine_synthetase_B]_[protein_id=YP_009173631.1]_[location=complement(354097..355845)]_EOS	null	null	null	null	null	null	null	null	null	null	null	null	null	null	null	null	null	null	null	null	null	null	null	null	null	null	null	null	null
223	6	8	0.625	508182170	NCVOG5165				NCVO|gi|508182170_|ref_|YP_008052689_1_|_hypothetical_protein_PGCG_00371_[Phaeocystis_globosa_virus],NCVO|gi|357292709_|gb_|AET74045_1_|_hypothetical_protein_PGBG_00337_[Phaeocystis_globosa_virus_14T],NCVO|gi|357289909_|gb_|AET73222_1_|_hypothetical_protein_PGAG_00333_[Phaeocystis_globosa_virus_12T]	mimC|95721_Phaglob357289909_|gb_|AET73222_1_|_hypothetical_protein_PGAG_00333_[Phaeocystis_globosa_virus_12T]	null	null	null	PG12|AET73222.1_[gene=PGAG_00333]_[protein=hypothetical_protein]_[protein_id=AET73222.1]_[location=407968..408681]	PG14|AET74045.1_[gene=PGBG_00337]_[protein=hypothetical_protein]_[protein_id=AET74045.1]_[location=451165..451878]	PG16|YP_008052689.1_370_[gene=PGCG_00371]_[protein=hypothetical_protein]_[protein_id=YP_008052689.1]_[location=407654_408367]	CEV|prot_CeV_506_506_[gene=ceV_506]_[protein=hypothetical_protein]_[protein_id=YP_009173761.1]_[location=complement(464826..465542)]_EOS	null	null	null	null	null	null	null	null	null	null	null	null	null	null	null	null	null	null	null	null	null	null	null	null	null	null	null	null	null
224	5	7	0.188	357289917	NCVOG1295				NCVO|gi|508182178_|ref_|YP_008052697_1_|_hypothetical_protein_PGCG_00386_[Phaeocystis_globosa_virus],NCVO|gi|357292366_|gb_|AET73702_1_|_hypothetical_protein_PGBG_00391_[Phaeocystis_globosa_virus_14T],NCVO|gi|357289917_|gb_|AET73230_1_|_hypothetical_protein_PGAG_00341_[Phaeocystis_globosa_virus_12T]	mimC|95713_Phaglob357289917_|gb_|AET73230_1_|_hypothetical_protein_PGAG_00341_[Phaeocystis_globosa_virus_12T]	null	null	null	PG12|AET73230.1_[gene=PGAG_00341]_[protein=hypothetical_protein]_[protein_id=AET73230.1]_[location=complement(413076..413324)]	PG14|AET73702.1_[gene=PGBG_00391]_[protein=hypothetical_protein]_[protein_id=AET73702.1]_[location=78943..79317]	PG16|YP_008052697.1_378_[gene=PGCG_00386]_[protein=hypothetical_protein]_[protein_id=YP_008052697.1]_[location=complement(412637_413011)]	null	null	null	null	null	null	null	null	null	null	null	null	null	null	null	null	null	null	null	null	null	null	null	null	null	null	null	null	null	null
225	6	8	0.375	508182183	NCVOG4312				NCVO|gi|508182183_|ref_|YP_008052702_1_|_hypothetical_protein_PGCG_00391_[Phaeocystis_globosa_virus],NCVO|gi|357292361_|gb_|AET73697_1_|_hypothetical_protein_PGBG_00386_[Phaeocystis_globosa_virus_14T],NCVO|gi|357289922_|gb_|AET73235_1_|_hypothetical_protein_PGAG_00346_[Phaeocystis_globosa_virus_12T]	mimC|95708_Phaglob357289922_|gb_|AET73235_1_|_hypothetical_protein_PGAG_00346_[Phaeocystis_globosa_virus_12T]	null	null	null	PG12|AET73235.1_[gene=PGAG_00346]_[protein=hypothetical_protein]_[protein_id=AET73235.1]_[location=416558..416782]	PG14|AET73697.1_[gene=PGBG_00386]_[protein=hypothetical_protein]_[protein_id=AET73697.1]_[location=complement(75485..75709)]	PG16|YP_008052702.1_383_[gene=PGCG_00391]_[protein=hypothetical_protein]_[protein_id=YP_008052702.1]_[location=416245_416469]	null	null	Klosn|3_g_Klosneuvirus_3_176_s165546_e165938_o_Fwd_ann_hypothetical	null	null	null	null	null	null	null	null	null	null	null	null	null	null	null	null	null	null	null	null	null	null	null	null	null	null	null
226	6	8	0.625	508182193	NCVOG0035	NCVOG0035	NCVOG0035		NCVO|gi|508182193|ref|YP_008052712_1|_NAD-dependent_DNA_ligase_[Phaeocystis_globosa_virus],NCVO|gi|357292352|gb|AET73688_1|_DNA_ligase_[Phaeocystis_globosa_virus_14T],NCVO|gi|357289932|gb|AET73245_1|_DNA_ligase_[Phaeocystis_globosa_virus_12T]	mimC|96101_Phaglob357289932_399_1093_|gb_|AET73245_1_|_DNA_ligase_[Phaeocystis_globosa_virus_12T]	null	null	null	PG12|AET73245.1_[gene=PGAG_00356]_[protein=DNA_ligase]_[protein_id=AET73245.1]_[location=422383..425664]	PG14|AET73688.1_[gene=PGBG_00377]_[protein=DNA_ligase]_[protein_id=AET73688.1]_[location=complement(66603..69884)]	PG16|YP_008052712.1_393_[gene=PGCG_00401]_[protein=NAD-dependent_DNA_ligase]_[protein_id=YP_008052712.1]_[location=422070_425351]	CEV|prot_CeV_489_489_[gene=ceV_489]_[protein=DNA_polymerase_X/NAD-dependent_DNA_ligase_fusion_protein]_[protein_id=YP_009173744.1]_[location=complement(449163..452405)]_EOS	null	null	null	null	null	null	null	null	null	null	null	null	null	null	null	null	null	null	null	null	null	null	null	null	null	null	null	null	null
227	29	36	0.27	441432456	NCVOG0035	NCVOG0035	NCVOG0035		NCVO|gi|441432456|ref|YP_007354498_1|_NAD-dependent_DNA_ligase_[Acanthamoeba_polyphaga_moumouvirus],NCVO|gi|351737456|gb|AEQ60491_1|_NAD-dependent_DNA_ligase_[Acanthamoeba_castellanii_mamavirus],NCVO|gi|350611154|gb|AEQ32598_1|_DNA_ligase_[Megavirus_chiliensis],NCVO|gi|311977685|ref|YP_003986805_1|_DNA_ligase_[Acanthamoeba_polyphaga_mimivirus]	mimC|64521_Moumou_gene_508_|NAD-dependent_DNA_ligase,mimC|53835_Mimivir311977685_|ref_|YP_003986805_1_|_DNA_ligase_[Acanthamoeba_polyphaga_mimivirus],mimC|43061_Megavir350611154_|gb_|AEQ32598_1_|_DNA_ligase_[Megavirus_chiliensis],mimC|21574_Mamavir351737456_|gb_|AEQ60491_1_|_NAD-dependent_DNA_ligase_[Acanthamoeba_castellanii_mamavirus]	null	null	null	null	null	null	null	null	Klosn|1_280_s306458_e308419_o_Rev_ann_NAD-dependent	Cato|Catovirus_1_953_s992838_e994763_o_Rev_ann_NAD-dependent	Indi|1_138_s167913_e169862_o_Rev_ann_NAD-dependent	Hoko|1_124_s149054_e151144_o_Fwd_ann_NAD-dependent	Crov|YP_003970095.1_[gene=crov462]_[protein=putative_NAD-dependent_DNA_ligase]_[protein_id=YP_003970095.1]_[location=complement(512903..514858)]_EOS	Tpnv|R383_s437774_e_439690_o_Fwd_ann_ID_R383_NAD-dependent_DNA_ligase_EOS	TDPO|407_407_undefined_product_444797_446713_forward_MW_71962_annot_NAD-dependent_DNA_ligase_EOS	Mimi|YP_003986805_1_[gene=R303]_[protein=DNA_ligase]_[protein_id=YP_003986805_1]_[location=386845__388755]	MAMA|R377_398248_400158_NAD-dependent_DNA_ligase_EOS	Shir|BAV62390.1_336_[protein=NAD-dependent_DNA_ligase]_[protein_id=BAV62390.1]_[location=390067..391977]	LTLV|LTV_AFYC01000005.1_prot_EJN40753.1_130_[gene=R249]_[protein=NAD-dependent_DNA_ligase]_[protein_id=EJN40753.1]_[location=191523..193433]	Samb|KF959826.1_cdsid_AHJ40030.1_[protein=DNA_ligase]_[protein_id=AHJ40030.1]_[location=396312..398222]	Niem|KT599914.1_prot_ALR83884.1_340_[protein=DNA_ligase]_[protein_id=ALR83884.1]_[location=429682..431592]	TRV2|105_636_aa_For_150955_152865	Kroo|AKI79072.1_312_[protein=NAD-dependent_DNA_ligase]_[protein_id=AKI79072.1]_[location=377317..379227]	Hiru|HIRU_S656_656_[gene=HIRU_S656]_[protein=NAD-dependent_DNA_ligase]_[protein_id=AHA45562.1]_[location=complement(792910..794820)]	Kasa|BAV61402.1_336_[protein=DNA_ligase]_[protein_id=BAV61402.1]_[location=390217_392127]	Bomb|KU761889.1_prot_AMZ02751.1_300_[protein=DNA_ligase]_[protein_id=AMZ02751.1]_[location=388501..390411]_EOS,Bomb|KM982402.1_prot_AKI80037.1_308_[protein=NAD-dependent_DNA_ligase]_[protein_id=AKI80037.1]_[location=397226..399136]_EOS	Moum|533_604519_606432_NAD-dependent	Monv|c5_JN885998.1_cdsid_AEX62648.1_[gene=mv_R443]_[protein=DNA_ligase]_[protein_id=AEX62648.1]_[location=21012..22379]	Saud|AQN68428.1_566_[protein=NAD-dependent_DNA_ligase]_[protein_id=AQN68428.1]_[location=complement(635650..637563)]	GLTV|glt_00395_393_[gene=glt_00395]_[protein=DNA_ligase]_[protein_id=AGF85204.1]_[location=389745..391658]	Mega|YP_004894655_1_gene_mg604_protein_DNA_ligase_protein_id_YP_004894655_1_location_complement_695639_697552_EOS	null	TRV1|gene88_637_aa_For_102665_104578	LBA1|0615_DNA_ligase_org:Megavirus_LBA111_coord:[659475_661388_-1_EOS	CE11|CE11_00658_650_[gene=CE11_00658]_[protein=DNA_ligase]_[protein_id=AFX92684.1]_[location=complement(678139..679617)]	Powa|ANB50709.1_547_[protein=hypothetical_protein]_[protein_id=ANB50709.1]_[location=complement(675955..677868)]
228	11	15	0.11	310831381	NCVOG4324				NCVO|gi|310831381_|ref_|YP_003970024_1_|_putative_ELP3_family_histone_acetyltransferase_[Cafeteria_roenbergensis_virus_BV-PW1],NCVO|gi|508182199_|ref_|YP_008052718_1_|_ELP3-like_acetyltransferase_[Phaeocystis_globosa_virus],NCVO|gi|357292346_|gb_|AET73682_1_|_hypothetical_protein_PGBG_00371_[Phaeocystis_globosa_virus_14T],NCVO|gi|357289938_|gb_|AET73251_1_|_hypothetical_protein_PGAG_00362_[Phaeoc…	mimC|10153_Cafro310831381_|ref_|YP_003970024_1_|_putative_ELP3_family_histone_acetyltransferase_[Cafeteria_roenbergensis_virus_BV-PW1],mimC|95692_Phaglob357289938_|gb_|AET73251_1_|_hypothetical_protein_PGAG_00362_[Phaeocystis_globosa_virus_12T]	null	null	null	PG12|AET73251.1_[gene=PGAG_00362]_[protein=hypothetical_protein]_[protein_id=AET73251.1]_[location=complement(428594..430492)]	PG14|AET73682.1_[gene=PGBG_00371]_[protein=hypothetical_protein]_[protein_id=AET73682.1]_[location=61776..63674]	PG16|YP_008052718.1_399_[gene=PGCG_00407]_[protein=ELP3-like_acetyltransferase]_[protein_id=YP_008052718.1]_[location=complement(428281_430179)]	CEV|prot_CeV_143_143_[gene=ceV_143]_[protein=ELP3-like_protein_acetyltransferase]_[protein_id=YP_009173398.1]_[location=complement(131939..133885)]_EOS	null	Klosn|5_g_Klosneuvirus_5_10_s14165_e16129_o_Fwd_ann_Radical	null	Indi|1_223_s250354_e252447_o_Rev_ann_Radical	null	Crov|YP_003970024.1_[gene=crov391]_[protein=putative_ELP3_family_histone_acetyltransferase]_[protein_id=YP_003970024.1]_[location=436710..438824]_EOS	Tpnv|L671_s790383_e_792326_o_Rev_ann_ID_L671_hypothetical_protein_SPRG_01125_EOS	TDPO|711_711_undefined_product_802153_804021_reverse_MW_71482_annot_hypothetical_protein_EOS	null	null	null	null	null	null	null	null	null	null	null	null	null	null	null	null	null	null	null	null	null
229	6	8	0.5	508182201	NCVOG4325				NCVO|gi|508182201_|ref_|YP_008052720_1_|_hypothetical_protein_PGCG_00409_[Phaeocystis_globosa_virus],NCVO|gi|357292344_|gb_|AET73680_1_|_hypothetical_protein_PGBG_00369_[Phaeocystis_globosa_virus_14T],NCVO|gi|357289940_|gb_|AET73253_1_|_hypothetical_protein_PGAG_00364_[Phaeocystis_globosa_virus_12T]	mimC|95690_Phaglob357289940_|gb_|AET73253_1_|_hypothetical_protein_PGAG_00364_[Phaeocystis_globosa_virus_12T]	null	null	null	PG12|AET73253.1_[gene=PGAG_00364]_[protein=hypothetical_protein]_[protein_id=AET73253.1]_[location=complement(431780..432406)]	PG14|AET73680.1_[gene=PGBG_00369]_[protein=hypothetical_protein]_[protein_id=AET73680.1]_[location=59862..60488]	PG16|YP_008052720.1_401_[gene=PGCG_00409]_[protein=hypothetical_protein]_[protein_id=YP_008052720.1]_[location=complement(431467_432093)]	null	null	Klosn|4_g_Klosneuvirus_4_109_s99048_e99524_o_Rev_ann_Clp	null	null	null	null	null	null	null	null	null	null	null	null	null	null	null	null	null	null	null	null	null	null	null	null	null	null	null
230	9	13	0.165	310831076	NCVOG2642				NCVO|gi|310831076_|ref_|YP_003969719_1_|_putative_methyltransferase_[Cafeteria_roenbergensis_virus_BV-PW1],NCVO|gi|508182210_|ref_|YP_008052729_1_|_methyltransferase_[Phaeocystis_globosa_virus],NCVO|gi|357292335_|gb_|AET73671_1_|_hypothetical_protein_PGBG_00360_[Phaeocystis_globosa_virus_14T],NCVO|gi|357289949_|gb_|AET73262_1_|_hypothetical_protein_PGAG_00373_[Phaeocystis_globosa_virus_12T]	mimC|10458_Cafro310831076_|ref_|YP_003969719_1_|_putative_methyltransferase_[Cafeteria_roenbergensis_virus_BV-PW1],mimC|95681_Phaglob357289949_|gb_|AET73262_1_|_hypothetical_protein_PGAG_00373_[Phaeocystis_globosa_virus_12T]	null	null	null	PG12|AET73262.1_[gene=PGAG_00373]_[protein=hypothetical_protein]_[protein_id=AET73262.1]_[location=complement(439637..440257)]	PG14|AET73671.1_[gene=PGBG_00360]_[protein=hypothetical_protein]_[protein_id=AET73671.1]_[location=52011..52631]	PG16|YP_008052729.1_410_[gene=PGCG_00418]_[protein=methyltransferase]_[protein_id=YP_008052729.1]_[location=complement(439327_439947)]	CEV|prot_CeV_348_348_[gene=ceV_348]_[protein=SAM-dependent_methyltransferase]_[protein_id=YP_009173603.1]_[location=complement(329662..330282)]_EOS	null	Klosn|4_g_Klosneuvirus_4_24_s25143_e25778_o_Rev_ann_methyltransferase_cog_COG2226_ncvog_NCVOG2642_mimiCOG_mimiCOG10642_pfam_pfam08241__EOS	null	Indi|5_g_Indivirus_5_28_s27054_e27689_o_Rev_ann_methyltransferase_cog_COG2226_ncvog_NCVOG2642_mimiCOG_mimiCOG10642_pfam_pfam08241__EOS	null	Crov|YP_003969719.1_[gene=crov087]_[protein=putative_methyltransferase]_[protein_id=YP_003969719.1]_[location=complement(82944..83567)]_EOS	null	null	null	null	null	null	null	null	null	null	null	null	null	null	null	null	null	null	null	null	null	null	null
231	6	8	0.625	508182217	NCVOG5167				NCVO|gi|508182217_|ref_|YP_008052736_1_|_2OG-Fe(II)_oxygenase_family_protein_[Phaeocystis_globosa_virus],NCVO|gi|357292329_|gb_|AET73665_1_|_hypothetical_protein_PGBG_00354_[Phaeocystis_globosa_virus_14T],NCVO|gi|357289957_|gb_|AET73270_1_|_hypothetical_protein_PGAG_00381_[Phaeocystis_globosa_virus_12T]	mimC|95673_Phaglob357289957_|gb_|AET73270_1_|_hypothetical_protein_PGAG_00381_[Phaeocystis_globosa_virus_12T]	null	null	null	PG12|AET73270.1_[gene=PGAG_00381]_[protein=hypothetical_protein]_[protein_id=AET73270.1]_[location=447282..447869]	PG14|AET73665.1_[gene=PGBG_00354]_[protein=hypothetical_protein]_[protein_id=AET73665.1]_[location=complement(44397..44984)]	PG16|YP_008052736.1_417_[gene=PGCG_00425]_[protein=2OG-Fe(II)_oxygenase_family_protein]_[protein_id=YP_008052736.1]_[location=446973_447560]	null	null	null	Cato|Catovirus_1_329_s354805_e355392_o_Fwd_ann_2OG-Fe(II)	null	null	null	null	null	null	null	null	null	null	null	null	null	null	null	null	null	null	null	null	null	null	null	null	null	null
232	27	34	0.224	441432545	NCVOG1166	NCVOG1166			NCVO|gi|441432545_|ref_|YP_007354587_1_|_Prolyl_4-hydroxylase_[Acanthamoeba_polyphaga_moumouvirus],NCVO|gi|351737756_|gb_|AEQ60791_1_|_Prolyl_4-hydroxylase_[Acanthamoeba_castellanii_mamavirus],NCVO|gi|350611108_|gb_|AEQ32552_1_|_putative_prolyl_4-hydroxylase_[Megavirus_chiliensis],NCVO|gi|311977988_|ref_|YP_003987108_1_|_putative_prolyl_4-hydroxylase_[Acanthamoeba_polyphaga_mimivirus]	mimC|64614_Moumou_gene_601_|_Prolyl_4-hydroxylase,mimC|53539_Mimivir311977988_|ref_|YP_003987108_1_|_putative_prolyl_4-hydroxylase_[Acanthamoeba_polyphaga_mimivirus],mimC|43098_Megavir350611108_|gb_|AEQ32552_1_|_putative_prolyl_4-hydroxylase_[Megavirus_chiliensis],mimC|21281_Mamavir351737756_|gb_|AEQ60791_1_|_Prolyl_4-hydroxylase_[Acanthamoeba_castellanii_mamavirus]	null	null	null	null	null	null	null	null	Klosn|1_347_s374169_e374846_o_Fwd_ann_Prolyl	Cato|Catovirus_1_719_s749246_e749923_o_Rev_ann_2OG-Fe(II)	null	null	Crov|YP_003969982.1_[gene=crov349]_[protein=putative_prolyl_4-hydroxylase_alpha_subunit]_[protein_id=YP_003969982.1]_[location=390367..390999]_EOS	Tpnv|R193_s187045_e_187764_o_Fwd_ann_ID_R193_mg709_gene_product_EOS	TDPO|203_203_undefined_product_191557_192279_forward_MW_27758_annot_hypothetical_protein_EOS	Mimi|YP_003987108_1_[gene=L593]_[protein=putative_prolyl_4-hydroxylase]_[protein_id=YP_003987108_1]_[location=complement(786686__787414)]	MAMA|L695_complement_796865_797593_Prolyl_4-hydroxylase_EOS	Shir|BAV62693.1_639_[protein=putative_prolyl_4-hydroxylase]_[protein_id=BAV62693.1]_[location=complement(790115..790843)]	LTLV|LTV_AFYC01000005.1_prot_EJN41016.1_393_[gene=L513]_[protein=prolyl_4-hydroxylase]_[protein_id=EJN41016.1]_[location=complement(590115..590843)]	null	Niem|KT599914.1_prot_ALR84181.1_637_[protein=prolyl_4-hydroxylase]_[protein_id=ALR84181.1]_[location=complement(846016..846744)]	TRV2|395_242_aa_Rev_552874_553602	Kroo|AKI79369.1_609_[protein=putative_prolyl_4-hydroxylase]_[protein_id=AKI79369.1]_[location=complement(775805..776533)]	Hiru|HIRU_S347_347_[gene=HIRU_S347]_[protein=putative_prolyl_4-hydroxylase]_[protein_id=AHA45253.1]_[location=391956..392684]	Kasa|BAV61707.1_641_[protein=putative_prolyl_4-hydroxylase]_[protein_id=BAV61707.1]_[location=complement(790067_790795)]	Bomb|KU761889.1_prot_AMZ03036.1_585_[protein=putative_prolyl_4-hydroxylase]_[protein_id=AMZ03036.1]_[location=complement(788351..789079)]_EOS,Bomb|KM982402.1_prot_AKI80325.1_596_[protein=putative_prolyl_4-hydroxylase]_[protein_id=AKI80325.1]_[location=complement(801847..802575)]_EOS	Moum|632_724383_725102_	Monv|c4_JN885997.1_cdsid_AEX62527.1_[gene=mv_R322]_[protein=putative_prolyl4-hydroxylase]_[protein_id=AEX62527.1]_[location=35682..36401]	Saud|AQN68525.1_663_[protein=prolyl_4-hydroxylase]_[protein_id=AQN68525.1]_[location=complement(756463..757182)]	GLTV|glt_00292_290_[gene=glt_00292]_[protein=4-hydroxylase]_[protein_id=AGF85101.1]_[location=272528..273247]	Mega|YP_004894760_1_gene_mg709_protein_putative_prolyl_4-hydroxylase_protein_id_YP_004894760_1_location_complement_831384_832106_EOS	CE7V|IB-c2_Courdo7_JN885991.1_cdsid_AEX61911.1_[gene=c7_L848]_[protein=putative_prolyl4-hydroxylase]_[protein_id=AEX61911.1]_[location=complement(522721..523443)]	TRV1|gene748_239_aa_For_6493_7212	LBA1|0728_putative_prolyl_4-hydroxylase_org:Megavirus_LBA111_coord:[792141_792863_-1_EOS	CE11|CE11_00773_765_[gene=CE11_00773]_[protein=putative_prolyl_4-hydroxylase]_[protein_id=AFX92799.1]_[location=complement(806705..807427)]	Powa|ANB50807.1_645_[protein=hypothetical_protein]_[protein_id=ANB50807.1]_[location=complement(805235..805954)]
233	8	12	0.142	448935325	NCVOG1281				NCVO|gi|448935325|gb|AGE58876_1|_tRNA(Ile)-lysidine_synthase_[Paramecium_bursaria_Chlorella_virus_NYs1],NCVO|gi|155371675|ref|YP_001427209_1|_hypothetical_protein_ATCV1_Z728L_[Acanthocystis_turfacea_Chlorella_virus_1],NCVO|gi|508182218_|ref_|YP_008052737_1_|_tRNA-Ile-lysidine_synthetase_[Phaeocystis_globosa_virus],NCVO|gi|357292328_|gb_|AET73664_1_|_tRNA(Ile)-lysidine_synthetase_[Phaeocystis_glob…	mimC|95672_Phaglob357289958_|gb_|AET73271_1_|_tRNA(Ile)-lysidine_synthetase_[Phaeocystis_globosa_virus_12T]	null	null	null	PG12|AET73271.1_[gene=PGAG_00382]_[protein=tRNA(Ile)_lysidine_synthetase]_[protein_id=AET73271.1]_[location=complement(447918..449018)]	PG14|AET73664.1_[gene=PGBG_00353]_[protein=tRNA(Ile)-lysidine_synthetase]_[protein_id=AET73664.1]_[location=43248..44348]	PG16|YP_008052737.1_418_[gene=PGCG_00426]_[protein=tRNA-Ile-lysidine_synthetase]_[protein_id=YP_008052737.1]_[location=complement(447609_448709)]	CEV|prot_CeV_127_127_[gene=ceV_127]_[protein=tRNA-Ile-lysidine_synthase]_[protein_id=YP_009173382.1]_[location=complement(121946..123076)]_EOS	null	Klosn|1_221_s242544_e244244_o_Fwd_ann_tRNA(Ile)-lysidine	null	Indi|1_222_s248849_e250372_o_Fwd_ann_tRNA(Ile)-lysidine	null	null	null	null	null	null	null	null	null	null	null	null	null	null	null	null	null	null	null	null	null	null	null	null	null
234	7	9	0.667	508182219	NCVOG0046	NCVOG0046			NCVO|gi|508182219_|ref_|YP_008052738_1_|_DnaJ_superfamily_[Phaeocystis_globosa_virus],NCVO|gi|357292327_|gb_|AET73663_1_|_chaperone_DnaJ_[Phaeocystis_globosa_virus_14T],NCVO|gi|357289959_|gb_|AET73272_1_|_DnaJ_protein_[Phaeocystis_globosa_virus_12T]	mimC|95671_Phaglob357289959_|gb_|AET73272_1_|_DnaJ_protein_[Phaeocystis_globosa_virus_12T]	null	null	null	PG12|AET73272.1_[gene=PGAG_00383]_[protein=DnaJ_protein]_[protein_id=AET73272.1]_[location=449154..449645]	PG14|AET73663.1_[gene=PGBG_00352]_[protein=chaperone_DnaJ]_[protein_id=AET73663.1]_[location=complement(42621..43112)]	PG16|YP_008052738.1_419_[gene=PGCG_00427]_[protein=DnaJ_superfamily]_[protein_id=YP_008052738.1]_[location=448845_449336]	CEV|prot_CeV_501_501_[gene=ceV_501]_[protein=DnaJ/HsP40]_[protein_id=YP_009173756.1]_[location=461907..462311]_EOS	null	Klosn|2_g_Klosneuvirus_2_8_s4824_e5474_o_Rev_ann_DnaJ	null	null	null	null	null	null	null	null	null	null	null	null	null	null	null	null	null	null	null	null	null	null	null	null	null	null	null
235	6	8	0.625	508182220	NCVOG3090				NCVO|gi|508182220_|ref_|YP_008052739_1_|_hypothetical_protein_PGCG_00428_[Phaeocystis_globosa_virus],NCVO|gi|357292326_|gb_|AET73662_1_|_hypothetical_protein_PGBG_00351_[Phaeocystis_globosa_virus_14T],NCVO|gi|357289960_|gb_|AET73273_1_|_hypothetical_protein_PGAG_00384_[Phaeocystis_globosa_virus_12T]	mimC|95670_Phaglob357289960_|gb_|AET73273_1_|_hypothetical_protein_PGAG_00384_[Phaeocystis_globosa_virus_12T]	null	null	null	PG12|AET73273.1_[gene=PGAG_00384]_[protein=hypothetical_protein]_[protein_id=AET73273.1]_[location=449875..450129]	PG14|AET73662.1_[gene=PGBG_00351]_[protein=hypothetical_protein]_[protein_id=AET73662.1]_[location=complement(42137..42391)]	PG16|YP_008052739.1_420_[gene=PGCG_00428]_[protein=hypothetical_protein]_[protein_id=YP_008052739.1]_[location=449566_449820]	null	null	null	null	Indi|2_g_Indivirus_2_61_s75022_e75345_o_Fwd_ann_hypothetical	null	null	null	null	null	null	null	null	null	null	null	null	null	null	null	null	null	null	null	null	null	null	null	null	null
236	7	9	0.667	508182221					NCVO|gi|508182221_|ref_|YP_008052740_1_|_GIY-YIG_superfamily_protein_[Phaeocystis_globosa_virus],NCVO|gi|357292325_|gb_|AET73661_1_|_hypothetical_protein_PGBG_00350_[Phaeocystis_globosa_virus_14T],NCVO|gi|357289961_|gb_|AET73274_1_|_hypothetical_protein_PGAG_00385_[Phaeocystis_globosa_virus_12T]	mimC|95669_Phaglob357289961_|gb_|AET73274_1_|_hypothetical_protein_PGAG_00385_[Phaeocystis_globosa_virus_12T]	null	null	null	PG12|AET73274.1_[gene=PGAG_00385]_[protein=hypothetical_protein]_[protein_id=AET73274.1]_[location=complement(450169..450546)]	PG14|AET73661.1_[gene=PGBG_00350]_[protein=hypothetical_protein]_[protein_id=AET73661.1]_[location=41720..42097]	PG16|YP_008052740.1_421_[gene=PGCG_00429]_[protein=GIY-YIG_superfamily_protein]_[protein_id=YP_008052740.1]_[location=complement(449860_450237)]	CEV|prot_CeV_148_148_[gene=ceV_148]_[protein=GIY-YIG_endonuclease_superfamily_protein]_[protein_id=YP_009173403.1]_[location=complement(136048..136425)]_EOS	null	null	Cato|Catovirus_1_753_s792120_e792563_o_Fwd_ann_GIY-YIG	null	null	null	null	null	null	null	null	null	null	null	null	null	null	null	null	null	null	null	null	null	null	null	null	null	null
237	26	32	0.14	351737453	NCVOG0062	NCVOG0062			NCVO|gi|351737453_|gb_|AEQ60488_1_|_GIY-YIG_nuclease_superfamily_protein_[Acanthamoeba_castellanii_mamavirus],NCVO|gi|311977682_|ref_|YP_003986802_1_|_uncharacterized_endo/excinuclease_amino_terminal_domain_protein_[Acanthamoeba_polyphaga_mimivirus],NCVO|gi|350611416_|gb_|AEQ32860_1_|_putative_endo/excinuclease_amino_terminal_domain_protein_[Megavirus_chiliensis],NCVO|gi|441432459_|ref_|YP_007354…	mimC|53838_Mimivir311977682_|ref_|YP_003986802_1_|_uncharacterized_endo/excinuclease_amino_terminal_domain_protein_[Acanthamoeba_polyphaga_mimivirus],mimC|21577_Mamavir351737453_|gb_|AEQ60488_1_|_GIY-YIG_nuclease_superfamily_protein_[Acanthamoeba_castellanii_mamavirus],mimC|42846_Megavir350611416_|gb_|AEQ32860_1_|_putative_endo/excinuclease_amino_terminal_domain_protein_[Megavirus_chiliensis],mim…	null	null	null	null	null	null	null	null	Klosn|4_g_Klosneuvirus_4_41_s41116_e41439_o_Rev_ann_GIY-YIG	null	Indi|6_g_Indivirus_6_21_s18984_e19322_o_Fwd_ann_GIY-YIG	null	Crov|YP_003969786.1_[gene=crov154]_[protein=putative_GIY-YIG_endonuclease]_[protein_id=YP_003969786.1]_[location=167751..168062]_EOS	Tpnv|L377_s431874_e_432383_o_Rev_ann_ID_L377_uncharacterized_endo/excinuclease_amino_terminal_domain_protein_EOS	TDPO|402_402_undefined_product_439520_440029_reverse_MW_20238_annot_uncharacterized_endo/excinuclease_amino_terminal_domain_protein_EOS	Mimi|YP_003986802_1_[gene=L300]_[protein=uncharacterized_endo/excinuclease_amino_terminal_domain_protein]_[protein_id=YP_003986802_1]_[location=complement(384530__385030)]	MAMA|L374_complement_395934_396434_GIY-YIG_nuclease_superfamily_protein_EOS	Shir|BAV62387.1_333_[protein=putative_endo/excinuclease_amino_terminal_domain_protein]_[protein_id=BAV62387.1]_[location=complement(387752..388252)]	LTLV|LTV_AFYC01000005.1_prot_EJN40751.1_128_[gene=L247]_[protein=endo/excinuclease_amino_terminal_domain_protein]_[protein_id=EJN40751.1]_[location=complement(189209..189709)]	Samb|KF959826.1_cdsid_AHJ40027.1_[protein=putative_endo/excinuclease_amino_terminal_domain_protein]_[protein_id=AHJ40027.1]_[location=complement(393930..394430)]	Niem|KT599914.1_prot_ALR83881.1_337_[protein=GIY-YIG_nuclease_superfamily_protein]_[protein_id=ALR83881.1]_[location=complement(427367..427867)]	TRV2|102_166_aa_Rev_148641_149141	Kroo|AKI79069.1_309_[protein=putative_endo/excinuclease_amino_terminal_domain_protein]_[protein_id=AKI79069.1]_[location=complement(375003..375503)]	Hiru|HIRU_S659_659_[gene=HIRU_S659]_[protein=putative_endo/excinuclease_amino_terminal_domain_protein]_[protein_id=AHA45565.1]_[location=796634..797134]	Kasa|BAV61399.1_333_[protein=putative_endo/excinuclease_amino_terminal_domain_protein]_[protein_id=BAV61399.1]_[location=complement(387902_388402)]	Bomb|KU761889.1_prot_AMZ02748.1_297_[protein=putative_endo/excinuclease_amino_terminal_domain_protein]_[protein_id=AMZ02748.1]_[location=complement(386186..386686)]_EOS	Moum|536_608167_608685_	null	Saud|AQN68431.1_569_[protein=GIY-YIg_nuclease_superfamily_protein]_[protein_id=AQN68431.1]_[location=639298..639816]	GLTV|glt_00392_390_[gene=glt_00392]_[protein=nuclease_superfamily_protein]_[protein_id=AGF85201.1]_[location=complement(387476..387994)]	Mega|YP_004894658_1_gene_mg607_protein_putative_endo/excinuclease_amino_terminal_domain_protein_protein_id_YP_004894658_1_location_699290_699814_EOS	CE7V|IB-c2_Courdo7_JN885991.1_cdsid_AEX61793.1_[gene=c7_R730]_[protein=uncharacterized_endo_excinuclease_aminoterminal_domain_protein]_[protein_id=AEX61793.1]_[location=398021..398545]	TRV1|gene85_174_aa_Rev_100403_100927	LBA1|0618_putative_endo/excinuclease_amino_terminal_domain_663126_663650_1_EOS	CE11|CE11_00661_653_[gene=CE11_00661]_[protein=putative_endo/excinuclease_amino_terminal_domain_protein]_[protein_id=AFX92687.1]_[location=681355..681879]	null
238	4	4	1	322511026	NCVOG3055				NCVO|gi|322511026_|gb_|ADX06339_1_|_hypothetical_protein_162319347_[Organic_Lake_phycodnavirus_2]	mimC|85504_OLPV2_322511026_|gb_|ADX06339_1_|_hypothetical_protein_162319347_[Organic_Lake_phycodnavirus_2]	null	YLMV|YP_009174052.1_15_[gene=AR680_gp015]_[protein=hypothetical_protein]_[protein_id=YP_009174052.1]_[location=complement(7002..8900)]	OLV2|ADX06339.1_[gene=162319347]_[protein=hypothetical_protein]_[protein_id=ADX06339.1]_[location=complement(160974..163178)]_EOS	null	null	null	null	null	null	null	null	null	null	null	null	null	null	null	null	null	null	null	null	null	null	null	null	null	null	null	null	null	null	null	null	null
239	4	4	1	322510891	NCVOG2238				NCVO|gi|322510891_|gb_|ADX06204_1_|_hypothetical_protein_162300046_[Organic_Lake_phycodnavirus_2]	mimC|85639_OLPV2_322510891_|gb_|ADX06204_1_|_hypothetical_protein_162300046_[Organic_Lake_phycodnavirus_2]	null	YLMV|YP_009174066.1_29_[gene=AR680_gp029]_[protein=hypothetical_protein]_[protein_id=YP_009174066.1]_[location=17423..17926]	OLV2|ADX06204.1_[gene=162300046]_[protein=hypothetical_protein]_[protein_id=ADX06204.1]_[location=complement(18046..18669)]_EOS	null	null	null	null	null	null	null	null	null	null	null	null	null	null	null	null	null	null	null	null	null	null	null	null	null	null	null	null	null	null	null	null	null
240	4	4	1	322510890	NCVOG0232	NCVOG0232			NCVO|gi|322510890_|gb_|ADX06203_1_|_putative_site-specific_DNA_methyltransferase_[Organic_Lake_phycodnavirus_2]	mimC|85640_OLPV2_322510890_|gb_|ADX06203_1_|_putative_site-specific_DNA_methyltransferase_[Organic_Lake_phycodnavirus_2]	null	YLMV|YP_009174067.1_30_[gene=AR680_gp030]_[protein=putative_site-specific_DNA_methyltransferase]_[protein_id=YP_009174067.1]_[location=complement(18035..19054)]	OLV2|ADX06203.1_[gene=162300044]_[protein=putative_site-specific_DNA_methyltransferase]_[protein_id=ADX06203.1]_[location=16917..18062]_EOS	null	null	null	null	null	null	null	null	null	null	null	null	null	null	null	null	null	null	null	null	null	null	null	null	null	null	null	null	null	null	null	null	null
241	7	9	0.667	508181858	NCVOG1216	NCVOG1216			NCVO|gi|508181858_|ref_|YP_008052377_1_|_hypothetical_protein_PGCG_00058_[Phaeocystis_globosa_virus],NCVO|gi|357292390_|gb_|AET73726_1_|_hypothetical_protein_PGBG_00018_[Phaeocystis_globosa_virus_14T],NCVO|gi|357289595_|gb_|AET72908_1_|_hypothetical_protein_PGAG_00018_[Phaeocystis_globosa_virus_12T]	mimC|96035_Phaglob357289595_|gb_|AET72908_1_|_hypothetical_protein_PGAG_00018_[Phaeocystis_globosa_virus_12T]	null	YLMV|YP_009174071.1_34_[gene=AR680_gp034]_[protein=hypothetical_protein]_[protein_id=YP_009174071.1]_[location=complement(20572..21567)]	null	PG12|AET72908.1_[gene=PGAG_00018]_[protein=hypothetical_protein]_[protein_id=AET72908.1]_[location=83504..84586]	PG14|AET73726.1_[gene=PGBG_00018]_[protein=hypothetical_protein]_[protein_id=AET73726.1]_[location=126787..127869]	PG16|YP_008052377.1_58_[gene=PGCG_00058]_[protein=hypothetical_protein]_[protein_id=YP_008052377.1]_[location=83242_84324]	CEV|prot_CeV_120_120_[gene=ceV_120]_[protein=hypothetical_protein]_[protein_id=YP_009173375.1]_[location=116562..117641]_EOS	null	null	null	null	null	null	null	null	null	null	null	null	null	null	null	null	null	null	null	null	null	null	null	null	null	null	null	null	null
242	7	9	0.667	508181857	NCVOG1351	NCVOG1351			NCVO|gi|508181857_|ref_|YP_008052376_1_|_replication_factor_C_small_subunit_[Phaeocystis_globosa_virus],NCVO|gi|357292389_|gb_|AET73725_1_|_hypothetical_protein_PGBG_00017_[Phaeocystis_globosa_virus_14T],NCVO|gi|357289594_|gb_|AET72907_1_|_hypothetical_protein_PGAG_00017_[Phaeocystis_globosa_virus_12T]	mimC|96036_Phaglob357289594_|gb_|AET72907_1_|_hypothetical_protein_PGAG_00017_[Phaeocystis_globosa_virus_12T]	null	YLMV|YP_009174072.1_35_[gene=AR680_gp035]_[protein=putative_replication_factor_C_small_subunit]_[protein_id=YP_009174072.1]_[location=complement(21642..22289)]	null	PG12|AET72907.1_[gene=PGAG_00017]_[protein=hypothetical_protein]_[protein_id=AET72907.1]_[location=82710..83498]	PG14|AET73725.1_[gene=PGBG_00017]_[protein=hypothetical_protein]_[protein_id=AET73725.1]_[location=125993..126781]	PG16|YP_008052376.1_57_[gene=PGCG_00057]_[protein=replication_factor_C_small_subunit]_[protein_id=YP_008052376.1]_[location=82448_83236]	CEV|prot_CeV_119_119_[gene=ceV_119]_[protein=replication_factor_C_small_subunit]_[protein_id=YP_009173374.1]_[location=115701..116498]_EOS	null	null	null	null	null	null	null	null	null	null	null	null	null	null	null	null	null	null	null	null	null	null	null	null	null	null	null	null	null
243	7	9	0.667	508181900	NCVOG1131	NCVOG1131			NCVO|gi|508181900_|ref_|YP_008052419_1_|_hypothetical_protein_PGCG_00100_[Phaeocystis_globosa_virus],NCVO|gi|357292432_|gb_|AET73768_1_|_hypothetical_protein_PGBG_00060_[Phaeocystis_globosa_virus_14T],NCVO|gi|357289637_|gb_|AET72950_1_|_hypothetical_protein_PGAG_00060_[Phaeocystis_globosa_virus_12T]	mimC|95993_Phaglob357289637_|gb_|AET72950_1_|_hypothetical_protein_PGAG_00060_[Phaeocystis_globosa_virus_12T]	null	YLMV|YP_009174075.1_38_[gene=AR680_gp038]_[protein=hypothetical_protein]_[protein_id=YP_009174075.1]_[location=complement(22830..24602)]	null	PG12|AET72950.1_[gene=PGAG_00060]_[protein=hypothetical_protein]_[protein_id=AET72950.1]_[location=123106..124932]	PG14|AET73768.1_[gene=PGBG_00060]_[protein=hypothetical_protein]_[protein_id=AET73768.1]_[location=166387..168213]	PG16|YP_008052419.1_100_[gene=PGCG_00100]_[protein=hypothetical_protein]_[protein_id=YP_008052419.1]_[location=122846_124672]	CEV|prot_CeV_117_117_[gene=ceV_117]_[protein=hypothetical_protein]_[protein_id=YP_009173372.1]_[location=113452..115323]_EOS	null	null	null	null	null	null	null	null	null	null	null	null	null	null	null	null	null	null	null	null	null	null	null	null	null	null	null	null	null
244	8	12	0.127	508181899	NCVOG4126				NCVO|gi|508181899_|ref_|YP_008052418_1_|_hypothetical_protein_PGCG_00099_[Phaeocystis_globosa_virus],NCVO|gi|357292431_|gb_|AET73767_1_|_hypothetical_protein_PGBG_00059_[Phaeocystis_globosa_virus_14T],NCVO|gi|357289636_|gb_|AET72949_1_|_hypothetical_protein_PGAG_00059_[Phaeocystis_globosa_virus_12T],NCVO|gi|322510966_|gb_|ADX06279_1_|_hypothetical_protein_162300206_[Organic_Lake_phycodnavirus_2]	mimC|95994_Phaglob357289636_|gb_|AET72949_1_|_hypothetical_protein_PGAG_00059_[Phaeocystis_globosa_virus_12T],mimC|85564_OLPV2_322510966_|gb_|ADX06279_1_|_hypothetical_protein_162300206_[Organic_Lake_phycodnavirus_2]	null	YLMV|YP_009174076.1_39_[gene=AR680_gp039]_[protein=hypothetical_protein]_[protein_id=YP_009174076.1]_[location=complement(24617..25093)]	OLV2|ADX06279.1_[gene=162300206]_[protein=hypothetical_protein]_[protein_id=ADX06279.1]_[location=complement(88429..88947)]_EOS	PG12|AET72949.1_[gene=PGAG_00059]_[protein=hypothetical_protein]_[protein_id=AET72949.1]_[location=122530..123030]	PG14|AET73767.1_[gene=PGBG_00059]_[protein=hypothetical_protein]_[protein_id=AET73767.1]_[location=165811..166311]	PG16|YP_008052418.1_99_[gene=PGCG_00099]_[protein=hypothetical_protein]_[protein_id=YP_008052418.1]_[location=122270_122770]	CEV|prot_CeV_116_116_[gene=ceV_116]_[protein=hypothetical_protein]_[protein_id=YP_009173371.1]_[location=112981..113451]_EOS	null	null	null	null	null	null	null	null	null	null	null	null	null	null	null	null	null	null	null	null	null	null	null	null	null	null	null	null	null
[truncated: 5,783 more rows]

## Sheet: So_pres-abs_1-0
Order	# Species	Genes	Alg.-Conn.	GI_NCVOG	NCVOG_no	177NCVOGs	47NCVOGs	5NCVOGs	NCVOG_062014_NY_OK_20042017	mimiCOGs_2904017	OLV_Organic_Lake_phycodnavirus_isolate_OLPV_allscf	Yellowstone_lake_mimivirus	Organic_Lake_phycodnavirus_2	Phaeocystis_globosa_virus_12T	Phaeocystis_globosa_virus_14T	Phaeocystis_globosa_virus_16T	Chrysochromulina_ericina_virus	Distant_Mimivirus_AB-566-O17	Kloseneuvirus_annot	Catovirus_annot	Indivirus_annot	Hokovirus_annot	Crov	Tupanvirus_soda_lake	Tupan_deep_ocean	Mimivirus_proteome	Mama_proteome	shirakomae	M_lentillev	Sambavirus	M_Niemeyer	Terra2	Kroon	M_hirudov	kasaii	Bombay	Moumou_proteome	Monve_proteome	Saudi_moumouvirus	M_goulette	Megavirus_chiliensis_proteome	Courdo7	Terra1	Megavirus_lba111	Courdo11	Powai_lake_megavirus
1	30	39	0.122	310831201	NCVOG1117	NCVOG1117	NCVOG1117		1	1	0	0	0	0	0	0	0	1	1	1	1	1	1	1	1	1	1	1	1	1	1	1	1	1	1	1	1	0	1	1	1	1	1	1	1	1
2	2	3	1	357542243					1	0	0	0	0	0	0	0	0	1	0	0	0	0	0	0	0	0	0	0	0	0	0	0	0	0	0	0	0	0	0	0	0	0	0	0	0	0
[truncated: 6,025 more rows]
