# Supplementary material for: Tailed giant Tupanvirus possesses the most complete translational apparatus of the known virosphere
Source: Nat Commun. 2018 Feb 27;9:749. doi: 10.1038/s41467-018-03168-1 (PMC5829246; doi:10.1038/s41467-018-03168-1)
Supplement: Supplementary file 5 — Supplementary Data 2 [file 41467_2018_3168_MOESM5_ESM.xlsx]

## Sheet: Tupanvirus proteomics
							Comparison to APMV and CrOV: E value <7E-4
	ID/size (aa)	mW (Da)	pI (pH)	Description	Best Hits Group	Domains/Protein Family	Homologous found in APMV proteomics?	Homologous found in CrOV proteomics?
				DNA topology and repair
1	gene72|304_aa	35895	9.0762	alkylated dna repair protein alkb homolog 8 isoform x1	eukarya	2OG-FeII_Oxy superfamily	no	no
2	gene418|362_aa	41355	9.249	DNA polymerase family X	mimivirus	NT Pol Beta Like superfamily	yes (L318)	yes(458)
3	gene327|760_aa	90578	9.1113	putative 5'-3'exonuclease20	mimivirus	XRN1	yes (877)	yes(038)
Oxidative pathways
4	gene R1256|101_aa	11758	7.2949	putative glutaredoxin	Megavirus courdo11	Thioredoxin superfamily	yes (R195)	no
5	gene270|46_aa	5376	9.5024	glutaredoxin	mimivirus	glutaredoxin	yes (R195)	no
6	gene481|285_aa	33398	7.9849	thiol protease	mimivirus	Peptidase C48	yes (R355)	no
7	gene131|645_aa	73665	5.7671	putative oxireductase	bacteria	unknown	yes (L893 and L894)	no
8	gene L658|148_aa	17813	7.9966	Erv1 / Alr family protein	Moumouvirus	Evr1 A1r superfamily	no	yes (143)
9	gene629|694_aa	80370	6.6211	catalase HPII	bacteria	catalase domain	no	no
Particle structure
10	gene1272|635_aa	74286	9.0938	p87	baculovirus	DMP1	no	no
11	gene679|649_aa	74688	5.0464	capsid protein 1	mimivirus	Capsid NCLDV domain	yes (L425)	yes(342)
12	gene743|1466_aa	165038	9.0835	Putative pore coat assembly factor	mimivirus	PHAO3247	yes (R877)	yes(185)
13	gene614|670_aa	75542	8.0918	major core protein	mimivirus	PRK00927	yes (L410)	yes (332)
Protein/Lipid modification
14	gene142|204_aa	23167	5.2646	ubiquitin-conjugating enzyme e2	mimivirus	no conserved domains detected	no	no
15	gene50|195_aa	23075	9.4395	tyrosine-protein phosphatase	mimivirus	tyrosine-protein phosphatase domain	no	no
16	gene1161|754_aa	87317	7.9043	putative protein kinase	Klosneuvirus	pkc like superfamiit domain	no	no
17	gene1223|794_aa	91251	9.5083	bifunctional metalloprotease ubiquitin-protein ligase	mimivirus	Zmmc superfamily	yes (R722)	no
18	gene R652|140_aa	16492	8.0068	ankyrin repeat-containing protein	eukarya	unknow	no	no
19	gene810|2020_aa	230252	6.5098	putative ankyrin repeat protein	mimivirus	ankirin repeats	yes (L484)	no
20	gene R1167|345_aa	35126	12.3735	Peptidase inhibitor I9	Bacteria	Peptidase S8 S53 superfamily	no	no
21	gene803|557_aa	60401	5.5313	Peptidase inhibitor I9	bacteria	peptidase S8	no	no
22	gene595|431_aa	50757	8.707	serine threonine-protein kinase	mimivirus	Pkc/poxserthr	yes (R526, R301, R402, R679)	yes(309)
23	gene572|80_aa	9080	7.1763	ubiquitin domain-containing protein	eukarya	UBQ superfamily	no	no
24	gene323|263_aa	30717	8.0581	Putative triacylglycerol lipase	mimivirus	NHLM_micro_HlyD	yes (R400)	no
25	gene R193|239_aa	27605	8.001	putative prolyl 4-hydroxylase	Megavirus chiliensis	2OG-FeII_Oxy superfamily	yes (L593)	no
26	gene R1028|213_aa	23591	8.2485	nuclear transport factor 2 family protein	Bacteria	NTF2 like superfamily	no	no
27	gene391|323_aa	37538	6.6504	putative protein phosphatase 2c	mimivirus	PP2Cc domain	yes (R307)	yes (475)
Transcription
28	gene1271|185_aa	21466	8.4697	DNA-dependent RNA polymerase subunit Rpb9	mimivirus	zn-ribbon superfamily	yes (L28)	yes (492)
29	gene1273|342_aa	38997	4.2305	DNA-directed RNA polymerase subunit 6	mimivirus	RNApol Rpb6	no	no
30	gene900|205_aa	23570	9.791	DNA-directed RNA polymerase subunit 5	mimivirus	RNApol Rpb5	no	yes (439)
31	gene894|740_aa	84335	9.3237	intein-containing dna-directed rna polymerase subunit 2	mimivirus	RNApol Rpb2___6	yes (L244)	yes (224)
32	gene893|720_aa	82630	9.3882	intein-containing dna-directed rna polymerase subunit 2	mimivirus	RNApol B Rpb2	yes (L244)	yes (224)
33	gene834|1492_aa	167891	8.5796	dna-directed rna polymerase subunit 1	mimivirus	RNAP largest subunit N/ and largest subunit c	yes (501)	yes (368)
34	gene776|362_aa	42204	5.8286	dna directed rna polymerase subunit	mimivirus	RPOLD	yes (R470)	yes (482)
35	gene563|1185_aa	137835	6.5215	mRNA capping enzyme	mimivirus	adenil/adoMET/CYTH-li	no	yes (212)
36	gene548|173_aa	19589	4.9204	dna-directed rna polymerase subunit	mimivirus	RPB7	yes (L376)	yes (437)
37	gene290|675_aa	77608	9.186	putative ATP-dependent RNA helicase	mimivirus	HRpA	yes (L540)	no
38	gene L553|1243_aa	145228	7.418	putative NTPase	Powai lake megavirus	DEXDc superfamily	yes (L377)	yes (131)
39	gene L1009|162_aa	18608	8.2061	transcriptional regulatory protein AlgP-like	eukarya	MSC	no	no
40	gene473|703_aa	82258	8.7129	SNF2 family helicase	mimivirus	Helics	yes (R350)	yes (283)
Others
41	gene1162|138_aa	14723	3.9712	Ig family protein	bacteria	no conserved domains detected	no	no
42	gene181|227_aa	26119	9.4717	structural ppiase-like protein	mimivirus	cyclophilin domains	no	no
43	gene801|243_aa	28007	5.7612	arylsulfatase	bacteria	alkPPc domain	no	no
44	gene666|182_aa	21232	6.5684	glyoxalase	bacteria	glo_Edi_BRP_like8	no	no
45	gene564|349_aa	39790	7.2788	FtsJ-like methyl transferase	mimivirus	Fts-like methyl transf domain	no	no
46	gene461|564_aa	66110	5.2075	polyA polymerase catalitic subunit	mimivirus	no conserved domains detected	yes (R563 and R341)	yes (286)
47	gene328|587_aa	65204	8.6924	phosphoesterase-like protein	bacteria	PAP2-like superfamily	no	no
48	gene651 |436_aa	50970	4.7007	extracellular ligand-binding receptor	Catovirus	Periplasmic binding protein type-I	no	no
49	gene226|443_aa	49788	9.3911	unknown (hypothetical protein CE11_00754?)	mimivirus	domain of unknown function (DUF)	yes (L567)	no
50	gene179|656_aa	72368	5.2163	unknown	bacteria	leucine rich/unknown	no	no
51	gene157|159_aa	19822	8.9106	unknown	no matches (ORFan)	no conserved domains detected	no	no
52	gene132|314_aa	35608	5.8535	unknown	bacteria	alpha-beta hydrolase domains	no	no
53	gene1169|420_aa	49868	8.0317	Chemotaxis	mimivirus	no conserved domains detected	yes(R706, R160, R161)	no
54	gene1171|394_aa	46257	8.4829	unknown	mimivirus	no conserved domains detected	yes(R706, R160, R161)	no
55	gene1191|203_aa	23458	5.4829	unknown	mimivirus	no conserved domains detected	yes (R710)	no
56	gene932|324_aa	36444	4.9482	putative fibril associated protein	mimivirus	no conserved domains detected	yes (L829)	no
57	gene879|659_aa	74035	7.7695	unknown	mimivirus	no conserved domains detected	yes (R253)	no
58	gene851|495_aa	57987	5.7363	unknown	no matches (ORFan)	no conserved domains detected	no	no
59	gene850|231_aa	26533	5.061	unknown	no matches (ORFan)	no conserved domains detected	no	no
60	gene820|235_aa	26665	5.4419	unknown	mimivirus	no conserved domains detected	yes (R489)	no
61	gene819|820_aa	93180	8.8652	unknown	mimivirus	ank superfamily	yes (488)	no
62	gene818|95_aa	10791	9.4189	unknown	mimivirus	no conserved domains detected	no	no
63	gene1013|623_aa	71961	6.6812	unknown	mimivirus	no conserved domains detected	yes (L515)	no
64	gene786|194_aa	22935	9.6416	unknown	no matches (ORFan)	no conserved domains detected	no	no
65	gene778|1703_aa	199471	4.9116	unknown	mimivirus	no conserved domains detected	yes (R472)	no
66	gene730|213_aa	24161	9.6519	unknown	mimivirus	no conserved domains detected	no	no
67	gene723|1273_aa	141496	6.5303	unknown	mimivirus	no conserved domains detected	yes (L442)	no
68	gene675|267_aa	30422	5.1035	unknown	cyanobacteria	no conserved domains detected	no	no
69	gene625|410_aa	46342	6.4585	unknown	mimivirus	no conserved domains detected	no	no
70	gene600|557_aa	65269	7.7051	unknown	mimivirus	no conserved domains detected	yes (L48 and R403)	yes(330)
71	gene599|793_aa	91345	4.8691	unknown	mimivirus	med15	yes (402)	no
72	gene591|418_aa	47811	7.292	unknown	mimivirus	MPP Superfamily	no	no
73	gene587|148_aa	16979	9.4102	unknown	mimivirus	no conserved domains detected	no	no
74	gene484|441_aa	49420	8.603	unknown	mimivirus	PRK10965	no	no
75	gene439|210_aa	24641	5.9355	unknown	mimivirus	no conserved domains detected	yes (L330)	no
76	gene428|469_aa	53792	4.6084	unknown	mimivirus	no conserved domains detected	yes (L352)	no
77	gene395|134_aa	15220	9.6665	unknown	mimivirus	no conserved domains detected	yes (L309)	no
78	gene352|1013_aa	109491	4.377	unknown	bacteria	CARDB/DUF1	no	no
79	gene345|156_aa	17889	6.4819	unknown	no matches (ORFan)	no conserved domains detected	no	no
80	gene338|559_aa	65952	7.957	unknown	small piece in mimiC	Smc	no	no
81	gene284|158_aa	17793	10.3843	unknown	mimivirus	FlgK	no	no
82	gene255|617_aa	67305	9.1626	unknown	mimivirus	Herpes BLLF1	yes (R553)	no
83	gene431|2073_aa	246585	7.4004	putative early transcription factor	mimivirus	PTZ00341	no	no
84	gene415|375_aa	43406	8.8726	collagen-like protein	mimivirus	no conserved domains detected	no	no
85	gene L1239|238_aa	28433	6.6475	unknown	Moumouvirus	no conserved domains detected	yes L725)	no
86	gene R261|167_aa	17703	8.3862	unknown	Moumouvirus goulette	no conserved domains detected	yes (L550)	no
87	gene L1234|179_aa	19535	7.6421	unknown	Moumouvirus	no conserved domains detected	yes (L724)	no
88	gene L1213|445_aa	50031	7.5747	unknown	Mimivirus	PAN APPEL superfamily	no	no
89	gene R667|504_aa	57477	5.209	unknown	Eukarya	nuc hydro superfamily	no	no
90	gene R751|240_aa	26637	9.5757	unknown	Moumouvirus	zipA superfamily	yes (R459)	yes (330)
91	gene L605|269_aa	31378	7.9614	unknown	Moumouvirus	no conserved domains detected	no	no
92	gene L49|301_aa	32542	5.3994	unknown	Powai lake megavirus	no conserved domains detected	no	no
93	gene L103|204_aa	22540	11.6968	unknown	Powai lake megavirus	yabby	no	no
94	gene L1107|248_aa	25596	7.8691	unknown	Powai lake megavirus	TNF superfamily	no	no
95	gene R468|510_aa	58316	7.8677	unknown	Mimivirus	no conserved domains detected	yes (R347)	no
96	gene R2|230_aa	26293	7.6611	unknown	eukarya	no conserved domains detected	no	no
97	gene L1109|474_aa	51317	5.5869	unknown	Megavirus courdo7	NHL superfamily	yes (L690)	no
98	gene L593|514_aa	59141	9.2021	unknown	Megavirus lba	Rho superfamily	yes (L399)	no
99	gene L862|496_aa	52475	8.1401	unknown	no matches (ORFan)	no conserved domains detected	no	no
100	gene L738|651_aa	72321	9.4761	unknown	no matches (ORFan)	no conserved domains detected	no	no
101	gene L687|160_aa	17322	8.9502	unknown	Megavirus chilensis	no conserved domains detected	no	no
102	gene R746|223_aa	25834	8.0713	unknown	Moumouvirus	no conserved domains detected	yes (R457)	yes (186)
103	gene R198|167_aa	19139	8.1313	unknown	Mimivirus	no conserved domains detected	yes (L591)	no
104	gene R435|415_aa	45107	7.7637	unknown	Moumouvirus goulette	Zn-finger domain	yes (L690)	no
105	gene L812|168_aa	19373	8.0112	unknown	Moumouvirus monve	NHL superfamily	yes (L485)	yes (318)
106	gene R561|97_aa	11058	9.4614	unknown	eukarya	no conserved domains detected	no	no
107	gene L250|761_aa	84352	5.0244	unknown	Moumouvirus goulette	PAN APPLE superfamily	yes (R557)	no
108	gene L212|398_aa	46281	9.3926	unknown	Moumouvirus	NAT-SF superfamily	yes (R584)	no
109	gene R64|542_aa	62392	6.5947	unknown	no matches (ORFan)	no conserved domains detected	no	no
110	gene R623|196_aa	21871	4.3389	unknown	Megavirus courdo7	no conserved domains detected	no	yes (335)
111	gene L1000|457_aa	46830	3.8555	unknown	Saudi Moumouvirus	no conserved domains detected	no	no
112	gene L824|191_aa	22475	10.3359	unknown	Moumouvirus goulette	no conserved domains detected	L492	yes (215)
113	gene R24|308_aa	35161	6.2578	unknown	Powai lake megavirus	no conserved domains detected	no	no
114	gene R764|277_aa	31771	8.3657	unknown	Moumouvirus goulette	no conserved domains detected	R463	no
115	gene R620|192_aa	21594	4.5513	unknown	no matches (ORFan)	no conserved domains detected	no	no
116	gene R1031|21_aa	25204	5.5679	unknown	no matches (ORFan)	no conserved domains detected	no	no
117	gene L111|386_aa	41022	9.3281	unknown	Bacteria	Glyco hydro 18 superfamily	no	no
118	gene R1118|495_aa	54511	5.2266	unknown	no matches (ORFan)	no conserved domains detected	no	no
119	gene L476|316_aa	36357	5.5972	unknown	Powai lake megavirus	Sec1 superfamily	yes (L352)	no
120	gene L1002|10941_aa	106407	4.3271	collagen alpha chain flags	Bacteria	Rho superfamily	no	no
121	gene R384|590_aa	60419	4.2173	collagen-like protein	Mimivirus	Collagen superfamily	no	no
122	gene R7|761_aa	77148	6.6387	collagen-like protein	Bacteria	Collagen superfamily	no	no
123	gene R846|730_aa	81754	4.9907	putative WD repeat-containing protein	Powai lake megavirus	zipA superfamily	yes (L264)	no
124	gene L996|150_aa	16358	9.2769	WD repeat-containing protein	eukarya	DNA pol13 gamma3 superfamily	no	no
125	gene R220|255_aa	28212	9.8247	DUF3592 domain-containing protein	Bacteria	DUF3592	no	no
126	gene R465|976_aa	106723	6.293	putative regulator of chromosome condensation	Moumouvirus goulette	RCC1 superfamily	yes (R345)	no
127	gene L577|1015_aa	120026	5.8652	unknown	Megavirus courdo7	no conserved domains detected	yes (L389)	no
