# Supplementary material for: Tailed giant Tupanvirus possesses the most complete translational apparatus of the known virosphere
Source: Nat Commun. 2018 Feb 27;9:749. doi: 10.1038/s41467-018-03168-1 (PMC5829246; doi:10.1038/s41467-018-03168-1)
Supplement: Supplementary file 6 — Supplementary Data 3 [file 41467_2018_3168_MOESM6_ESM.xlsx]

## Sheet: tRNAs
t-RNA (codon)	Best-hit with viral organism (coverage/ e-value/ ident)
tRNA-Tyr(gta)	Pasteurella phage (76%/ 6e-09/ 86%)
tRNA-Tyr(gta)	Gordonia phage (73%/ 7e-08/ 85%)
tRNA-Tyr(gta)	Acanthamoeba castellanii mimivirus (81%/ 2e-08/ 83%)
tRNA-Phe(gaa)	-
tRNA-Phe(gaa)	-
tRNA-Arg(acg)	-
tRNA-Thr(cgt)	Klosneuvirus KNV1 (83%/ 1e-05/ 80%)
tRNA-Cys(gca)	Gordonia phage GMA2 (50%/ 4e-05/ 92%)
tRNA-Arg(tct)	-
tRNA-Ile(gat)	Escherichia phage ESCO13 (77%/ 4e-05/ 80%)
tRNA-Arg(tct)	Pseudomonas phage ZC08 (76%/ 1e-04/ 83%)
tRNA-Asn(gtt)	Campylobacter phage (79%/ 2e-08/ 84%)
tRNA-Asn(gtt)	Pseudomonas phage pf16 (62%/ 1e-10/ 93%)
tRNA-Asn(gtt)	-
tRNA-Thr(agt)	-
tRNA-Met(cat)	-
tRNA-Met(cat)	Bacillus phage Vinny (73%/ 4e-05/ 81%)
tRNA-Trp(cca) Overlap	Synechococcus phage S-CAM3 (78%/ 1e-05/ 81%)
tRNA-Met(cat) Overlap	-
tRNA-Arg(gcg) Overlap	-
tRNA-His(gtg)	-
tRNA-Pro(agg)	Columbid alphaherpesvirus 1 (80%/ 1e-04/ 80%)
tRNA-Pro(tgg) Overlap with next tRNA	-
tRNA-Pro(tgg) Overlap with previous tRNA	-
tRNA-Ala(tgc)	Vibrio phage phi-ST2 (54%/ 9e-07/ 92%)
tRNA-Asp(gtc)	-
tRNA-Gly(tcc)	-
tRNA-Ala(agc)	-
tRNA-Gly(tcc)	-
tRNA-Asp(gtc)	Halovirus HRTV-8 (79%/ 5e-04/ 83%)
tRNA-Ala(agc)	-
tRNA-Val(gac)	-
tRNA-Asp(gtc)	-
tRNA-Leu(taa)	Chrysochromulina ericina virus (78%/ 6e-04/ 83%)
tRNA-Leu(caa)	-
tRNA-Leu(cag)	-
tRNA-Leu(aag)	Bathycoccus sp. RCC1105 virus BpV1 (81%/ 6e-04/ 78%)
tRNA-Leu(tag)	-
tRNA-Val(tac) overlap with next tRNA	-
tRNA-Pro(cgg) overlap with previous tRNA	-
tRNA-Ala(cgc)	-
tRNA-Val(gac)	-
tRNA-Leu(taa)	Acanthamoeba castellanii mimivirus DNA (87%/ 2e-16/ 86%)
tRNA-Thr(tgt)	Campylobacter phage CP21 (75%/ 3e-07/ 86%)
tRNA-Val(cac)	-
tRNA-Arg(cct)	Streptomyces phage Brock (94%/ 1e-05/ 77%)
tRNA-Arg(tcg)	Listeria weihenstephanensis strain WS 4560 (93%/ 5e-10/ 82%)
tRNA-Ile(tat)	-
tRNA-Ile(gat)	-
tRNA-Lys(ctt)	-
tRNA-Lys(ttt)	-
tRNA-Lys(ttt)	Klebsiella phage 2b LV-2017 (56%/ 9e-07/ 90%)
tRNA-Glu(ttc)	-
tRNA-Glu(ttc)	-
tRNA-Gly(gcc) Overlap with next CDS	-
tRNA-Glu(ttc) Overlap with previous CDS	-
tRNA-Gln(ctg)	-
tRNA-Gln(ttg)	Acinetobacter phage (70%/ 5e-04/ 80%)
tRNA-Gln(ttg)	Bacillus phage Deep Blue (73%/ 5e-04/ 80%)
tRNA-Ser(gct)	-
tRNA-Ser(cga)	-
tRNA-Ser(gct)	-
tRNA-Gln(ttg)Overlap with next tRNA	-
tRNA-Gln(ttg)Overlap with previous tRNA	Escherichia phage phAPEC8 (98%/ 3e-07/ 80%)
tRNA-Ser(aga)	-
tRNA-Ser(gga)	-
tRNA-Ser(tga)	Shigella phage SH7 (91%/ 5e-05/ 77%)

## Sheet: aaRS
ORF - function	Best-hit with viral organism (coverage/ e-value/ ident)
L10 - methionyl-tRNA synthetase	Courdo11 virus (98%/ 0.0/ 61%)
L66 - asparaginyl- tRNA synthetase	Moumouvirus goulette (100%/ 0.0/ 62%)
R99 - valine tRNA synthetase	Klosneuvirus KNV1 (84%/ 7e-72/ 27%)
R117 - glutamine- tRNA synthetase	Catovirus CTV1 (99%/ 0.0/ 57%)
L167 - tryptophanyl- tRNA synthetase	Megavirus chilensis (98%/ 0.0/ 60%)
R170 - phanylalanyl- tRNA synthetase	Klosneuvirus KNV1 (98%/ 9e-139/ 57%)
R235 - alanyl- tRNA synthetase	Klosneuvirus KNV1 (98%/ 0.0/ 58%)
L313 - lysine- tRNA synthetase	Klosneuvirus KNV1 (96%/ 2e-179/ 52%)
R380 - prolyl- tRNA synthetase	Klosneuvirus KNV1 (97%/ 3e-151/ 45%)
R421 - serine- tRNA synthetase	Klosneuvirus KNV1 (96%/ 1e-112/ 41%)
R478 - aspartyl- tRNA synthetase	Klosneuvirus KNV1 (91%/ 7e-123/ 44%)
L521 - bifunctional glutamate/proline- tRNA synthetase	Klosneuvirus KNV1 (86%/ 6e-89/ 37%)
L523 - histidine- tRNA synthetase	Catovirus CTV1 (94%/ 1e-28/ 27%)
L857 - isoleucyl- tRNA synthetase	Acanthamoeba polyphaga moumouvirus (99%/ 0.0/ 64%)
L1151 - threonyl- tRNA synthetase	Klosneuvirus KNV1 (59%/ 2e-152/ 52%)
L1185 - cysteinyl- tRNA synthetase	Moumouvirus Monve (98%/ 0.0/ 51%)
L1203 - arginyl- tRNA synthetase	Moumouvirus goulette (100%/ 0.0/ 52%)
L1207 - leucyl- tRNA synthetase	Catovirus CTV1 (80%/ 4e-151/ 39%)
L1231 - glycyl- tRNA synthetase	Klosneuvirus (99%/ 0.0/ 49%)
L1236 - tyrosine- tRNA synthetase	Klosneuvirus (98%/ 3e-131/ 52%)

## Sheet: PSFs
ORF - function	Best-hit with viral organism (coverage/ e-value/ ident)
L39 - mimivirus translation initiaton factor 2 gamma subunit	Hokovirus HKV1 (93%/ 3e-91/ 40%)
L48 - mimivirus GTP-binding translation elongation/initiation factor	Acanthamoeba polyphaga mimivirus (89%/ 0.0/ 67%)
L169 - mimivirus translation initiation factor 5A	Aureococcus anophagefferens virus (85%/ 6e-23/ 41%)
R326 - mimivirus translation initiation factor 4e (1)	Moumouvirus goulette (81%/ 2e-14/ 31%)
R347 - translation initiation factor 2 beta subunit	Hokovirus HKV1 (96%/ 5e-15/ 34%)
R748 - mimivirus translation initiation factor 4A	Acanthamoeba polyphaga mimivirus (96%/ 0.0/ 65%)
R765 - mimivirus translation initiation factor SUI1 homolog 2	Moumouvirus goulette (98%/ 1e-20/ 35%)
L828 - mimivirus translation initiation factor 4e (2)	Saudi moumouvirus (91%/ 5e-111/ 67%)
R1188 - mimivirus translation initiation factor 2 subunit alpha	Tiger frog virus (30%/ 0.001/ 27%)
R1242 - mimivirus peptide chain release factor eRF1	Moumouvirus Monve (89%/5e-45/ 47%)
L1246 - mimivirus elongation factor aef-2	Streptococcus phage IPP61 (18%/ 2e-19/ 40%)

## Sheet: Other
ORF Function	Best-hit with viral organism (coverage/ e-value/ ident)
R563 - mRNA capping enzyme	Moumouvirus goulette (99%/ 0.0/ 62%)
R564 - FtsJ- like methyltransferase	Moumouvirus Monve (100%/ 2e-101/ 47%)
R607 - RNA methyltransferase	Powai lake megavirus (96%/ 7e-125/ 53%)
L664 - tRNA nucleotidyltransferase/poly(A) polymerase	Cellulophaga phage phi17:2 ( 93%/ 1e-57/ 44%)
L713 - RNA 2- tpt1 family protein	Klosneuvirus KNV1 (97%/ 4e-37/ 41%)
R864 - tRNA guanylyltransferase	Megavirus chilensis (94%/ 1e-91/ 49%)
R1065 - ribosomal protein alanine n- acetyltransferase	-
R461 - polyA polymerase catalitic subunit	Megavirus chiliensis (93%/ 0.0/ 65%)
R603 - putative tRNA methyltransferase	Moumouvirus Monve (90%/ 6e-132/ 51%)
L392 - putative mRNA capping enzyme	Megavirus chiliensis (95%/ 9e-135/ 63%)
