# Supplementary material for: Tailed giant Tupanvirus possesses the most complete translational apparatus of the known virosphere
Source: Nat Commun. 2018 Feb 27;9:749. doi: 10.1038/s41467-018-03168-1 (PMC5829246; doi:10.1038/s41467-018-03168-1)
Supplement: Supplementary file 7 — Supplementary Data 4 [file 41467_2018_3168_MOESM7_ESM.xlsx]

## Sheet: tRNAs
t-RNA (codon)	Best-hit with viral organism (coverage/ e-value/ ident)
tRNA‐Asn(gtt)	Acanthamoeba castellanii mimivirus (98%/ 1e-07/ 76%)
tRNA-Trp(cca)	Mycobacterium phage Sparky (57%/ 1e-04/ 86%)
tRNA‐Tyr(gta)	Pasteurella phage PMP-GADVASU-IND (76%/ 6e-09/ 86%)
tRNA‐Tyr(gta)	Gordonia phage GMA2 (72%/ 1e-05/ 83%)
tRNA‐Tyr(gta)	Acanthamoeba castellanii mimivirus (81%/ 9e-07/ 81%)
tRNA‐Phe(gaa)	Salmonella phage FSL SP-058 (83%/ 1e-05/ 81%)
tRNA‐Phe(gaa)	-
tRNA‐Arg(acg)	-
tRNA‐Thr(cgt)	Klosneuvirus KNV1 (83%/ 5e-04/ 79%)
tRNA‐Cys(gca)	-
tRNA‐Cys(gca)	Streptomyces phage Brock (91%/ 4e-05/ 78%)
tRNA‐Trp(cca)	Acanthamoeba castellanii mamavirus strain Hal-V (95% 2e-09 81%)
tRNA‐Arg(tct)	Paramecium bursaria Chlorella virus NYs1 (81%/ 2e-09/ 87%)
tRNA‐Ile(gat)	-
tRNA‐Arg(tct)	-
tRNA‐Asn(gtt)	Pseudomonas phage ZC03 (80%/ 2e-08/ 83%)
tRNA‐Asn(gtt)	-
tRNA‐Thr(agt)	-
tRNA‐Met(cat)	-
tRNA‐Met(cat)	Bacillus phage Vinny (73%/ 4e-05/ 81%)
tRNA‐Met(cat)	Escherichia phage slur13 (93%/ 3e-07/ 79%)
tRNA‐Arg(gcg)	-
tRNA‐His(gtg)	-
tRNA‐Pro(agg)	-
tRNA‐Pro(tgg)	-
tRNA‐Ala(tgc)	Vibrio phage phi-ST2 (54%/ 9e-07/ 92%)
tRNA‐Asp(gtc)	-
tRNA‐Gly(tcc)	-
tRNA‐Asp(gtc)	-
tRNA‐Ala(agc)	-
tRNA‐Val(aac)	-
tRNA‐Asp(gtc)	-
tRNA‐Leu(taa)	-
tRNA‐Leu(caa)	-
tRNA‐Leu(caa)	-
tRNA‐Leu(cag)	-
tRNA‐Leu(gag)	-
tRNA‐Leu(tag)	-
tRNA-Val(tac)	-
tRNA-Pro(cgg)	-
tRNA-Ala(cgc)	-
tRNA-Val(gac)	-
tRNA-?(Arg|Pyl)(ct)	Lactococcus phage 936 (43%/ 0.001/ 93%)
tRNA-Leu(taa)	Acanthamoeba castellanii mimivirus (87%/ 8e-15/ 85%)
tRNA-Thr(tgt)	-
tRNA-Val(cac)	-
tRNA-Arg(cct)	Streptomyces phage Brock (94%/ 1e-05/ 78%)
tRNA-Arg(tcg)	Caulobacter phage CcrColossus (91%/ 1e-04/ 78%)
tRNA-Ile(tat)	-
tRNA-Ile(gat)	-
tRNA-Lys(ctt)	-
tRNA-Lys(ttt)	Pseudomonas phage pf16 (77%/ 3e-06/ 83%)
tRNA-Lys(ttt)	-
tRNA-Glu(ttc)	-
tRNA-Glu(ctc)	-
tRNA-Glu(ttc)	Klosneuvirus KNV1 (83%/ 3e-06/ 81%)
tRNA-Gly(gcc)	-
tRNA-Glu(ttc)	-
tRNA-Gln(ctg)	-
tRNA-Gln(ttg)	-
tRNA-Gln(ttg)	Escherichia phage phAPEC8 (97%/ 7e-08/ 81%)
tRNA-Ser(gct)	Klebsiella phage K64-1 (49%/ 6e-04/ 84%)
tRNA-Ser(cga)	-
tRNA-Ser(gct)	-
tRNA-Gln(ttg)	Acinetobacter phage (70%/ 4e-05/ 82%)
tRNA-Gln(ttg)	Escherichia phage phAPEC8 (97%/ 3e-07/ 81%)
tRNA-Ser(act)	-
tRNA-Ser(aga)	-
tRNA-Ser(gga)	-
tRNA-Ser(tga)	Shigella phage SH7 (91%/ 9e-08/ 80%)

## Sheet: aaRS
ORF - function	Best-hit with viral organism (coverage/ e-value/ ident)
ID = 11 - methionyl-tRNA synthetase	Powai lake megavirus (99%/ 0.0/ 60%)
ID = 67 - asparaginyl tRNA synthetase	Moumouvirus goulette (100%/ 0.0/ 63%)
ID = 102 - valine--tRNA synthetase	Klosneuvirus KNV1 (86%/ 1e-72/ 27%)
ID = 120 - glutaminyl-tRNA synthetase	Catovirus CTV1 (99%/ 0.0/ 56%)
ID = 174 - tryptophanil tRNA synthetase	Powai lake megavirus (98%/ 0.0/ 62%)
ID = 179 - phenylalanyl-tRNA synthetase	Klosneuvirus KNV1 (98%/ 3e-141/ 57%)
ID = 247 - alanyl-tRNA synthetase	Klosneuvirus KNV1 (99%/ 0.0/ 58%)
ID = 330 - Lysine-tRNA synthetase	Klosneuvirus KNV1 (96%/ 7e-180/ 51%)
ID = 405 - prolyl-tRNA synthetase	Klosneuvirus KNV1 (97%/ 2e-153/ 46%)
ID = 447 - Serine-tRNA synthetase	Klosneuvirus KNV1 (96%/ 4e-114/ 42%)
ID = 503 - aspartyl-tRNA synthetase	Klosneuvirus KNV1 (89%/ 6e-120/ 43%)
ID = 548 - glutamate/proline- tRNA synthetase	Klosneuvirus KNV1 (95%/ 3e-89/ 35%)
ID = 550 - histidine-tRNA synthetase	Catovirus CTV1 (94%/ 8e-30/ 27%)
ID = 902 - isoleucyl-tRNA synthetase	Saudi moumouvirus (99%/ 0.0/ 63%)
ID = 1291 - threonyl-tRNA synthetase	Klosneuvirus KNV1 (60%/ 8e-154/ 51%)
ID = 1325 - cysteinyl-tRNA synthetase	Moumouvirus Monve (99%/ 0.0/ 53%)
ID = 1343 - arginyl-tRNA synthetase	Moumouvirus goulette (100%/ 0.0/ 52%)
ID = 1347 - leucyl-tRNA synthetase	Catovirus CTV1 (91%/ 1e-145/ 36%)
ID = 1371 - glycyl-tRNA synthetase	Klosneuvirus KNV1 (99%/ 0.0/ 49%)
ID = 1376 - tyrosine-tRNA synthetase	Klosneuvirus KNV1 (99%/ 1e-129/ 51%)

## Sheet: PSFs
ORF - function	Best-hit with viral organism (coverage/ e-value/ ident)
ID=39 - mimivirus translation initiation factor 2 gamma subunit	Hokovirus HKV1 (91%/ 1e-91/ 39%)
ID=46 - mimivirus GTP-binding translation elongation/initiation factor	Acanthamoeba polyphaga mimivirus (90%/ 0.0/ 68%)
ID= 177 - mimivirus translation initiation factor 5A (1)	-
ID= 178 - mimivirus translation initiation factor 5A (2)	-
ID = 645 -mimivirus translation initiation factor 2 subunit beta	Catovirus CTV1 (94%/ 3e-18/ 31%)
ID = 791 - mimivirus translation initiation factor 4a	Acanthamoeba polyphaga mimivirus (96%/ 0.0/ 66%)
ID = 807 - mimivirus translation factor SUI1 homolog 2	Acanthamoeba polyphaga moumouvirus (94%/ 2e-22/ 40%)
ID = 871 - mimivirus translation initiation factor 4e	Saudi moumouvirus (91%/ 1e-116/ 68%)
ID = 1328 - mimivirus translation factor 2 subunit alpha	Tiger frog virus (30%/ 7e-04/ 29% )
ID = 1383 - mimivirus peptide chain release factor eRF1	Moumouvirus Monve (88%/ 2e-45/ 48%)
ID = 1388 - mimivirus elongation factor aef-2	Streptococcus phage IPP61 (18%/ 3e-19/ 40% )

## Sheet: Others
ORF - function	Best-hit with viral organism (coverage/ e-value/ ident)
ID = 368 - putative FtsJ-like methyltransferase	Megavirus courdo11 (94%/ 0.0/ 49%)
ID = 417 - putative mRNA capping enzyme	Megavirus chiliensis (94%/ 1e-138/ 64%)
ID = 446 - putative RNA methylase	Acanthamoeba polyphaga moumouvirus (83%/ 3e-102/ 62%)
ID = 486 - putative poly(A) polymerase catalytic subunit	Megavirus chiliensis (93%/ 0.0/ 64%)
ID = 592 - mRNA-capping enzyme	Acanthamoeba polyphaga moumouvirus (99%/ 0.0/ 61%)
ID = 593 - methyltransferase	Moumouvirus goulette (100%/ 3e-100/ 47%)
ID = 639 - putative RNA methyltransferase	Moumouvirus Monve (95%/ 1e-129/ 50%)
ID = 705 - tRNA nucleotidyltransferase/poly(A) polymerase	Cellulophaga phage phi17:2 (93%/ 2e-58/ 45% )
ID = 1009 - putative cytidine deaminase	Megavirus lba (86%/ 1e-49/ 58%)
ID = 643 - putative RNA methyltransferase	Acanthamoeba polyphaga mimivirus (96%/ 4e-121/ 50%)
ID = 758 - phosphotransferase KptA/Tpt1	Klosneuvirus KNV1 (97%/ 2e-36/ 39%)
ID = 909 - putative tRNA(His) guanylyltransferase	Megavirus chiliensis (93%/ 7e-89/ 49%)
ID = 1199 - N-acetyltransferase	-
